# Supplementary material for: Polyhedral Dicobaltadithiaboranes and Dicobaltdiselenaboranes as Examples of Bimetallic Nido Structures without Bridging Hydrogens
Source: Molecules. 2023 Mar 27;28(7):2988. doi: 10.3390/molecules28072988 (PMC10095674; doi:10.3390/molecules28072988)
Supplement: Supplementary file 1 [file molecules-28-02988-s001.zip]

Archive with 2 entries (2 files):
- Attia_Lupan_King_Co2S2-Co2Se2_concatenated.xyz
- Cp2Co2E2BnHn (E=S,Se) suppinfo 2-23.pdf
