# Supplementary material for: Polyhedral Dicobaltadithiaboranes and Dicobaltdiselenaboranes as Examples of Bimetallic Nido Structures without Bridging Hydrogens
Source: Molecules. 2023 Mar 27;28(7):2988. doi: 10.3390/molecules28072988 (PMC10095674; doi:10.3390/molecules28072988)
Supplement: Supplementary file 1 [file molecules-28-02988-s001.zip › Attia_Lupan_King_Co2S2-Co2Se2_concatenated.xyz]

08v-Co2S2-10
 S                  -1.562933   -0.143008    1.038943
 S                   1.190744    0.110502   -0.119397
 B                  -0.665472   -1.105183    2.484819
 B                  -0.164616    1.136450    0.637177
 B                   0.948100   -0.684858    2.492625
 B                   1.422165    0.694213    1.683263
 C                   0.356566    1.864264    4.307599
 C                   0.390582   -2.886325   -1.043090
 C                   0.746590   -3.574469    1.126400
 C                  -0.109431    2.836656    3.379458
 C                  -0.648165   -3.609354    0.869228
 C                  -0.758307    1.093638    4.745784
 C                  -0.854964   -3.205615   -0.481277
 C                   1.388995   -3.096543   -0.038365
 C                  -1.494823    2.632048    3.206161
 C                  -1.894841    1.557399    4.054236
Co                   0.088367   -1.678265    0.647882
Co                  -0.445240    0.920166    2.709724
 H                  -0.453885    2.206434    0.197586
 H                   0.503839    3.546357    2.847664
 H                   0.564327   -2.507134   -2.038373
 H                  -0.720986    0.257434    5.426032
 H                   1.384010    1.714546    4.600702
 H                  -1.370670   -1.812287    3.136414
 H                   1.224747   -3.792410    2.068327
 H                  -1.415608   -3.897122    1.569964
 H                   1.581131   -1.295490    3.312485
 H                  -1.814006   -3.097865   -0.965875
 H                   2.446026   -2.907388   -0.145512
 H                  -2.133198    3.164174    2.517435
 H                  -2.886217    1.133444    4.108815
 H                   2.230861    1.556656    1.869962
08v-Co2S2-11
 S                  -1.237707   -1.627599    1.609056
 S                   1.246828   -0.407876    2.715340
 B                   0.379181    0.649304    0.909516
 B                   0.289040   -0.858106    0.021557
 B                  -0.604726    0.022445    2.402274
 B                  -1.129368    0.003377    0.713233
 C                   0.382527   -4.258537    2.149753
 C                   0.741638   -4.183938    0.767251
 C                   1.490840   -3.859878    2.917206
 C                   2.078729   -3.746635    0.691606
 C                   2.532769   -3.503642    2.017145
 C                   2.892928    0.626366   -0.860611
 C                   3.422055    1.137214    0.351598
 C                   3.245154   -0.745206   -0.941400
 C                   4.140329    0.089675    0.995122
 C                   4.039916   -1.063535    0.196758
Co                   0.892843   -2.306878    1.631574
Co                   2.100359   -0.385551    0.730675
 H                   0.511280    1.812756    0.683606
 H                   0.096055   -4.406773   -0.068157
 H                   0.143243   -1.299392   -1.078536
 H                  -0.586260   -4.541661    2.533283
 H                  -1.224763    0.583553    3.246706
 H                   1.524853   -3.775091    3.992526
 H                  -2.089021    0.560638    0.291468
 H                   2.282785    1.167768   -1.566809
 H                   2.636419   -3.580689   -0.215508
 H                   3.284879    2.137952    0.730921
 H                   3.503883   -3.130711    2.301455
 H                   2.965239   -1.419927   -1.735618
 H                   4.638621    0.162806    1.950120
 H                   4.469151   -2.028025    0.419061
08v-Co2S2-12
 S                   2.341830   -1.046952    2.617436
 S                  -1.114854   -0.714403    2.171949
 B                   0.240050    0.175858    0.892950
 B                  -0.010597    0.542569    2.692207
 B                   1.417045   -2.277943    1.613636
 B                   1.574160    0.555733    2.002247
 C                  -0.419653   -2.321330   -1.475841
 C                  -0.848687   -3.752669    0.275498
 C                   0.093089   -3.425020   -0.728096
 C                  -1.664782   -1.958987   -0.933369
 C                  -1.911651   -2.823473    0.167693
 C                   2.768003   -1.392519   -1.384076
 C                   2.199651   -0.091858   -1.512884
 C                   3.854877   -1.304502   -0.491068
 C                   2.966716    0.803275   -0.723925
 C                   3.971575    0.051425   -0.074482
Co                  -0.128621   -1.824014    0.537012
Co                   2.107956   -0.670095    0.441252
 H                  -0.754759   -4.534879    1.011760
 H                   0.066095   -1.844391   -2.312204
 H                  -0.236982    1.033334    0.205324
 H                  -0.290547    1.355204    3.514831
 H                   1.832690   -3.396244    1.739058
 H                   1.028672   -3.933995   -0.897823
 H                   2.415572   -2.291065   -1.861772
 H                   1.334306    0.174197   -2.098297
 H                  -2.291960   -1.141733   -1.253712
 H                  -2.763229   -2.766024    0.829047
 H                   2.219251    1.550390    2.142809
 H                   4.460954   -2.127036   -0.143547
 H                   2.770632    1.854962   -0.587859
 H                   4.672656    0.430036    0.653545
08v-Co2S2-13
 S                  -0.423994   -0.998900    1.079811
 S                  -1.713715    1.300249   -1.292566
 B                  -0.237621    0.898127    1.235976
 B                  -0.040595    1.644660   -0.322320
 B                   0.827562    0.139535   -0.020618
 B                  -0.248190   -1.200625   -0.713894
 C                   0.921853    1.411370   -3.498336
 C                   0.152126   -0.749803   -3.710202
 C                  -0.155165    0.608514   -3.957840
 C                   1.415113   -0.785354   -3.059868
 C                   1.890308    0.552571   -2.935948
 C                  -2.073065    3.349465    2.057508
 C                  -2.985191    3.620176    0.994506
 C                  -2.455488    2.128138    2.665763
 C                  -3.907570    2.559647    0.923938
 C                  -3.565593    1.623342    1.942273
Co                   0.116013    0.278272   -1.910155
Co                  -1.964381    1.834161    0.697372
 H                   0.959947    2.489633   -3.514104
 H                  -0.471295   -1.599432   -3.940104
 H                   0.285044    1.213158    2.262711
 H                  -1.223127    3.955442    2.330889
 H                  -0.268738   -2.328794   -1.101445
 H                  -2.928466    4.458604    0.316667
 H                   0.544612    2.677592   -0.461850
 H                   1.924626   -1.669504   -2.709451
 H                   1.979281   -0.006457    0.246566
 H                   2.808638    0.853889   -2.456488
 H                  -1.074927    0.979253   -4.384393
 H                  -1.958797    1.643924    3.490713
 H                  -4.690749    2.441069    0.191251
 H                  -4.047157    0.671788    2.111882
08v-Co2S2-14
 S                  -0.476924    2.059787   -0.876496
 S                  -0.191134   -0.991821    0.023328
 B                   0.055707    0.416719   -1.495388
 B                   1.512163   -0.354152   -0.737306
 B                  -0.474363    0.283238    1.400323
 B                   0.067561    1.754543    0.892267
 C                   1.720532   -0.217389    3.271918
 C                   1.859682   -1.499940    2.683570
 C                   2.277162    3.064404   -2.209706
 C                   2.708958    0.614525    2.693850
 C                   2.971853   -1.479651    1.795026
 C                   2.565721    3.476513   -0.877858
 C                   3.498769   -0.172261    1.801916
 C                   2.950775    1.847473   -2.451727
 C                   3.422565    2.514803   -0.299906
 C                   3.648442    1.492406   -1.264569
Co                   1.512147   -0.121424    1.201622
Co                   1.650681    1.620150   -0.867231
 H                   0.970775    0.082363    3.986181
 H                  -1.149012   -0.136875    2.293766
 H                   1.212241   -2.346060    2.859515
 H                   2.093917   -1.196106   -1.356247
 H                  -0.250721    0.030620   -2.580788
 H                   1.612932    3.568270   -2.894828
 H                   0.248374    2.750095    1.535741
 H                   2.161577    4.345106   -0.381473
 H                   2.831441    1.668469    2.890467
 H                   3.319750   -2.307685    1.197040
 H                   2.898476    1.258987   -3.354631
 H                   4.342864    0.175577    1.228481
 H                   3.808048    2.540498    0.706421
 H                   4.244962    0.604210   -1.130238
08v-Co2S2-1
 S                  -0.090550   -1.527874    0.115465
 S                   0.900727   -0.265367    2.765906
 B                   0.191948    1.112708    1.171990
 B                  -0.777183    0.472876    2.529986
 B                   0.066172    0.268474   -0.287194
 B                  -1.240017    0.194669    0.929186
 C                  -0.781422   -3.215453    3.493542
 C                  -1.565548   -2.154989    4.043958
 C                  -1.356605   -3.579694    2.265781
 C                  -2.654962   -1.906929    3.172518
 C                  -2.506837   -2.754396    2.051692
 C                   3.132743    0.648525   -0.443377
 C                   3.536145    0.598927    0.909958
 C                   2.994643   -0.686441   -0.898143
 C                   3.387880   -1.565150    0.158081
 C                   3.714175   -0.774829    1.271525
Co                  -0.843522   -1.556284    2.220230
Co                   1.744050   -0.388865    0.699577
 H                   0.475271    2.267962    1.227825
 H                  -1.364439    1.029569    3.401449
 H                   0.072562    0.680815   -1.402660
 H                   0.119371   -3.624695    3.924518
 H                  -1.360440   -1.629038    4.963927
 H                  -0.976501   -4.319215    1.577225
 H                  -2.341538    0.404933    0.528527
 H                   2.889908    1.537822   -1.003414
 H                   3.678092    1.446586    1.562580
 H                   2.646937   -0.988030   -1.874471
 H                  -3.411066   -1.148584    3.301838
 H                  -3.142717   -2.771601    1.179878
 H                   4.004062   -1.135268    2.247025
 H                   3.384259   -2.643588    0.118174
08v-Co2S2-2
 S                   0.078930    2.084083    1.221089
 S                   1.898400    0.499654   -0.603652
 B                  -0.595030    0.374370    1.157411
 B                  -1.043044   -0.247505   -0.374325
 B                   0.585496   -0.654734   -0.031330
 B                   0.803945    2.008943   -0.500054
 C                  -0.010741   -1.205501   -3.248055
 C                  -0.685820    0.948981   -3.673202
 C                  -1.142598   -0.354291   -3.320200
 C                   0.718512    0.907042   -3.804622
 C                   1.134206   -0.423838   -3.532113
 C                  -2.446400    3.539280   -0.140791
 C                  -2.393670    3.131892   -1.485641
 C                  -3.111909    2.523292    0.605312
 C                  -3.038183    1.862851   -1.582269
 C                  -3.498996    1.500924   -0.291957
Co                   0.137767    0.330590   -1.881961
Co                  -1.451748    1.708609   -0.286932
 H                  -0.016138   -2.247032   -2.967457
 H                  -1.300214    1.825486   -3.799944
 H                  -1.130872   -0.037661    2.142733
 H                  -1.848447   -1.134136   -0.412068
 H                   0.890307   -1.801400    0.109177
 H                   1.363585    1.742651   -4.027489
 H                  -2.162762   -0.653173   -3.140892
 H                   2.155847   -0.769399   -3.494639
 H                  -2.000795    4.432457    0.269288
 H                   1.181605    3.024648   -1.002676
 H                  -1.919010    3.672684   -2.289542
 H                  -3.260568    2.518940    1.674030
 H                  -3.180246    1.288911   -2.482464
 H                  -3.999467    0.581915   -0.031243
08v-Co2S2-3
 S                  -0.687043   -0.386698    1.620433
 S                   1.415996   -1.141067   -0.571183
 B                   0.694328    0.179884    0.515907
 B                   0.992646   -0.298036    2.452641
 B                   1.714358   -2.353481    0.775257
 B                   1.990339   -1.741135    2.377902
 C                  -0.585218   -4.196574    2.080362
 C                  -0.037052   -3.317626    4.137498
 C                   0.420208   -4.160313    3.096160
 C                  -1.299304   -2.802991    3.759102
 C                  -1.643644   -3.365260    2.496868
 C                   4.075077    0.357370    2.340607
 C                   3.592012    1.394254    1.488652
 C                   4.690054   -0.630090    1.525768
 C                   3.888697    1.035538    0.157558
 C                   4.553825   -0.222785    0.179795
Co                   0.139139   -2.288451    2.338770
Co                   2.684940   -0.404225    1.072981
 H                   0.604691    1.293054    0.093940
 H                  -0.524417   -4.734066    1.147006
 H                   1.101353    0.438298    3.389346
 H                   0.516041   -3.053516    5.025517
 H                   2.278096   -3.354013    0.430118
 H                  -1.889039   -2.090776    4.315777
 H                   1.370749   -4.668644    3.061618
 H                   2.733043   -2.209970    3.191030
 H                  -2.531678   -3.139051    1.926551
 H                   3.973807    0.323129    3.413767
 H                   3.045487    2.268501    1.806034
 H                   5.120262   -1.557381    1.869704
 H                   3.604042    1.585387   -0.726371
 H                   4.860290   -0.788869   -0.686535
08v-Co2S2-4
 S                  -0.667607   -0.514827    2.947595
 S                   1.217403   -2.207485    1.148326
 B                   0.373895    0.694486    0.367211
 B                   0.542797    0.703696    2.078602
 B                   1.087595   -1.086299    2.602592
 B                  -0.954206    0.063042    1.198041
 C                   0.151468   -0.912255   -2.398780
 C                   0.378680   -2.271773   -2.069188
 C                  -0.759892   -2.744607   -1.367707
 C                  -1.112580   -0.537719   -1.886748
 C                  -1.680067   -1.676570   -1.241118
 C                   3.258312    0.688449   -0.552698
 C                   3.220696    1.442675    0.649263
 C                   3.791673   -0.587161   -0.248791
 C                   3.755880    0.633045    1.691659
 C                   4.113424   -0.614718    1.136056
Co                   0.065581   -1.145781   -0.328528
Co                   2.081279   -0.235413    0.865336
 H                   0.331846    1.647539   -0.354555
 H                   0.843092   -0.256301   -2.904872
 H                   0.781176    1.701565    2.687321
 H                  -0.877645   -3.730755   -0.944778
 H                   1.266278   -2.843941   -2.292050
 H                   1.768647   -1.271001    3.565415
 H                  -1.555557    0.443805   -1.941894
 H                  -2.019927    0.580998    1.031368
 H                  -2.630301   -1.709947   -0.732033
 H                   2.894131    1.016640   -1.513244
 H                   2.830588    2.442094    0.759819
 H                   3.905334   -1.409501   -0.938146
 H                   3.824519    0.908785    2.732381
 H                   4.500342   -1.463381    1.678808
08v-Co2S2-5
 S                   1.486425   -0.761082    0.978189
 S                  -1.285509   -0.547847   -0.231768
 B                  -0.382901   -0.258977    1.413820
 B                   0.053130    0.947511   -0.825702
 B                   0.702483    1.252646    0.786144
 B                   1.663139    0.429525   -0.470804
 C                  -0.015763   -2.811505   -2.243992
 C                   0.216088   -1.649195   -3.045842
 C                   1.194385   -3.156026   -1.625847
 C                  -1.386963    3.450581    0.976399
 C                  -1.642373    2.747452    2.190860
 C                   1.588277   -1.314954   -2.960526
 C                   2.187614   -2.214208   -2.044920
 C                  -2.360758    3.050581    0.029730
 C                  -2.782697    1.925685    1.997974
 C                  -3.208866    2.101401    0.658728
Co                   0.687854   -1.193457   -1.101451
Co                  -1.234603    1.426118    0.696245
 H                  -0.092073    1.570079   -1.833470
 H                  -0.530674   -1.116426   -3.614551
 H                  -0.738888   -0.721271    2.452830
 H                  -0.968763   -3.296586   -2.097045
 H                  -0.580300    4.146961    0.807805
 H                  -1.054063    2.815282    3.092890
 H                   1.344044   -3.957188   -0.918049
 H                   1.367437    2.015346    1.415973
 H                   2.071247   -0.478580   -3.440582
 H                  -2.423458    3.375481   -0.997218
 H                   2.725076    0.787766   -0.867044
 H                  -3.218554    1.258327    2.725066
 H                   3.216589   -2.194658   -1.719383
 H                  -4.019726    1.571813    0.180773
08v-Co2S2-6
 S                  -1.000730    0.189211    3.034903
 S                   0.232136    0.638872    0.134850
 B                   0.538007   -1.184259    0.625595
 B                   0.798445   -0.081996    3.132317
 B                   1.578258    0.203870    1.297602
 B                   1.466861   -1.248349    2.080106
 C                   0.263005   -3.166628    4.131476
 C                   0.394432   -3.761030    2.847822
 C                  -0.894349   -3.804384    2.257098
 C                  -1.107127   -2.857041    4.328180
 C                  -1.825123   -3.257967    3.176413
 C                  -2.503518   -1.004599   -0.716915
 C                  -2.752369    0.380098   -0.503584
 C                  -2.992622   -1.707735    0.408839
 C                  -3.379983    0.534583    0.751888
 C                  -3.515911   -0.760765    1.324384
Co                  -0.340740   -1.863050    2.680151
Co                  -1.529854   -0.350272    0.986055
 H                   1.068542   -2.946613    4.814200
 H                   0.684529   -1.971216   -0.262110
 H                  -1.109234   -4.166234    1.263457
 H                   1.312978   -4.087774    2.388341
 H                  -2.001294   -1.434567   -1.569306
 H                   1.312426    0.194251    4.176086
 H                   2.653313    0.648599    1.031813
 H                  -1.520927   -2.352437    5.187823
 H                  -2.457778    1.180564   -1.165102
 H                  -2.886376   -3.144430    3.022323
 H                  -2.946135   -2.774322    0.554402
 H                   2.478326   -1.815187    2.364979
 H                  -3.661775    1.467646    1.214337
 H                  -3.920555   -0.975006    2.301413
08v-Co2S2-7
 S                  -0.022573   -1.627793    1.002264
 S                   1.694434   -0.270908   -1.351116
 B                   0.255932    0.935966   -0.764100
 B                   0.024982   -0.445213   -2.058048
 B                  -1.209403   -1.426586   -0.365160
 B                  -0.728702    0.157880    0.581063
 C                   1.555447    0.585735    2.783556
 C                   1.706110    1.739616    1.977708
 C                  -2.382919    1.143159   -2.929294
 C                   2.591581   -0.335023    2.440398
 C                  -3.057700   -0.076196   -2.664193
 C                  -2.548045    1.987881   -1.801812
 C                   2.797256    1.515580    1.104592
 C                   3.355395    0.236354    1.407603
 C                  -3.636032    0.015467   -1.372712
 C                  -3.321651    1.292153   -0.841764
Co                   1.368877    0.075384    0.805830
Co                  -1.568421    0.227787   -1.249638
 H                   0.471550    2.100028   -0.931300
 H                   0.038291   -0.688169   -3.229383
 H                  -2.002690   -2.320107   -0.425074
 H                  -1.290414    0.707066    1.482371
 H                   0.774449    0.416182    3.508521
 H                  -1.821682    1.377722   -3.820331
 H                   1.055856    2.600164    1.973240
 H                  -3.092300   -0.936282   -3.314831
 H                   2.725133   -1.319940    2.861217
 H                  -2.118173    2.969803   -1.678212
 H                   3.129384    2.180628    0.322351
 H                   4.181626   -0.229974    0.893009
 H                  -4.192271   -0.760163   -0.869846
 H                  -3.581353    1.650591    0.142250
08v-Co2S2-8
 S                  -0.167228    0.238740   -0.536795
 S                   0.233435   -0.349622    2.384401
 B                  -0.066517   -2.172267    1.867698
 B                   1.260173   -0.971648   -0.444725
 B                   1.148324    0.299229    0.826075
 B                   1.516073   -1.461967    1.191146
 C                  -0.669719   -3.872113   -1.317287
 C                   0.835614   -4.638410    0.226337
 C                  -0.540756   -4.564840   -0.079377
 C                   0.619458   -3.535691   -1.785694
 C                   1.554210   -3.986191   -0.814037
 C                  -3.016451   -1.683275    2.020704
 C                  -3.074928   -2.119540    0.671924
 C                  -3.134526   -0.261590    2.025767
 C                  -3.156506   -0.968930   -0.146719
 C                  -3.223034    0.182538    0.697676
Co                   0.288129   -2.650789    0.069756
Co                  -1.429751   -0.892337    0.960495
 H                  -0.292192   -2.876555    2.805390
 H                   2.147376   -0.893245   -1.239964
 H                   1.267892   -5.065364    1.118259
 H                  -1.597978   -3.622584   -1.809675
 H                   0.850172   -2.997204   -2.691150
 H                  -1.345143   -4.953070    0.525856
 H                   1.916292    1.194936    0.964437
 H                   2.622909   -3.841792   -0.848977
 H                   2.549340   -1.712727    1.731458
 H                  -2.926182   -2.314406    2.890737
 H                  -3.027742   -3.140320    0.331548
 H                  -3.101768    0.367009    2.903388
 H                  -3.166603   -0.958889   -1.226101
 H                  -3.281426    1.208429    0.368028
08v-Co2S2-9
 S                  -1.654224    0.084405    1.848492
 S                   0.293538   -0.671842   -0.532661
 B                  -0.233152    0.144498    2.940857
 B                   0.663730   -1.858229    0.954161
 B                   1.158114   -0.726066    2.188547
 B                   1.710185   -0.436014    0.583097
 C                  -0.434589   -2.716196    4.409401
 C                   0.086211   -3.521145    3.360719
 C                   0.053209    2.881582    1.823925
 C                   0.179278    2.561177   -0.440949
 C                  -0.699294    2.869134    0.614464
 C                   1.402630    2.594907    1.506041
 C                  -1.791559   -2.461124    4.128922
 C                  -0.972914   -3.803966    2.446765
 C                   1.482427    2.380533    0.106271
 C                  -2.119294   -3.128485    2.911978
Co                   0.204077    1.018014    0.964111
Co                  -0.579461   -1.776076    2.547402
 H                   1.114507   -2.913265    0.609425
 H                  -0.062642    0.788403    3.931177
 H                  -0.093747    2.424522   -1.476097
 H                   1.106836   -3.858868    3.270541
 H                   0.131754   -2.315308    5.236126
 H                  -0.344045    3.040183    2.813601
 H                   2.211025    2.485569    2.211860
 H                  -2.456789   -1.838893    4.708046
 H                  -1.766117    3.009045    0.533809
 H                  -0.897463   -4.394139    1.547766
 H                   2.085437   -0.683709    2.952792
 H                   2.368381    2.108945   -0.444354
 H                   2.830852   -0.182407    0.274143
 H                  -3.075403   -3.090470    2.411697
08v-Co2Se2-10
Se                  -1.368019   -1.691528    1.629819
Se                   1.253451   -0.370329    2.871745
 B                   0.392808    0.660731    0.932497
 B                   0.284363   -0.850797    0.055292
 B                  -0.704482    0.137286    2.397759
 B                  -1.133451    0.064735    0.694876
 C                   0.419199   -4.303857    2.145366
 C                   0.760026   -4.198592    0.759981
 C                   1.532132   -3.902812    2.905141
 C                   2.090610   -3.742493    0.675378
 C                   2.558850   -3.518044    1.999420
 C                   2.875675    0.610316   -0.856031
 C                   3.428180    1.125302    0.343022
 C                   3.221909   -0.763441   -0.936006
 C                   4.153331    0.077538    0.979650
 C                   4.036348   -1.079349    0.188318
Co                   0.902074   -2.339875    1.652127
Co                   2.111136   -0.392196    0.752887
 H                   0.536587    1.820378    0.689333
 H                   0.108155   -4.416723   -0.071846
 H                   0.162004   -1.272373   -1.056004
 H                  -0.537070   -4.616706    2.537107
 H                  -1.337105    0.737153    3.204398
 H                   1.579115   -3.839042    3.981448
 H                  -2.053537    0.637577    0.210734
 H                   2.254698    1.149640   -1.554293
 H                   2.634737   -3.556278   -0.235816
 H                   3.301555    2.128312    0.719850
 H                   3.530103   -3.141958    2.278739
 H                   2.924678   -1.440192   -1.722114
 H                   4.672290    0.154907    1.923270
 H                   4.469349   -2.043085    0.406126
08v-Co2Se2-11
Se                  -1.698101   -0.108034    0.965703
Se                   1.209730    0.142883   -0.311257
 B                  -0.609720   -1.104772    2.470340
 B                  -0.166511    1.277567    0.628670
 B                   0.981073   -0.613033    2.394278
 B                   1.378682    0.811906    1.625348
 C                   0.384139    1.859971    4.302844
 C                   0.480965   -2.972717   -1.002037
 C                   0.625809   -3.600136    1.207163
 C                  -0.142000    2.848205    3.425014
 C                  -0.740823   -3.606047    0.828985
 C                  -0.691454    1.038708    4.745939
 C                  -0.819084   -3.241802   -0.546280
 C                   1.383062   -3.175523    0.091268
 C                  -1.524987    2.607340    3.287659
 C                  -1.864251    1.489844    4.106961
Co                   0.062150   -1.706576    0.617500
Co                  -0.444984    0.944849    2.700679
 H                  -0.449619    2.353444    0.202040
 H                   0.432406    3.591778    2.895972
 H                   0.751996   -2.634857   -1.990576
 H                  -0.607502    0.181161    5.394656
 H                   1.424707    1.733360    4.558000
 H                  -1.256530   -1.822661    3.169374
 H                   1.011513   -3.798253    2.194814
 H                  -1.573980   -3.847509    1.470113
 H                   1.660365   -1.208309    3.189383
 H                  -1.726993   -3.132464   -1.120188
 H                   2.450793   -3.021161    0.070512
 H                  -2.201022    3.144278    2.639820
 H                  -2.839704    1.033026    4.178110
 H                   2.193563    1.666596    1.815994
08v-Co2Se2-12
Se                  -0.534092   -1.157619    1.145176
Se                  -1.935499    1.192290   -1.389743
 B                  -0.272974    0.882353    1.225083
 B                  -0.121801    1.584406   -0.346720
 B                   0.761610    0.096004   -0.047832
 B                  -0.257639   -1.276427   -0.792702
 C                   0.860830    1.433665   -3.499132
 C                   0.302526   -0.788637   -3.741742
 C                  -0.117448    0.535987   -4.004881
 C                   1.532920   -0.709814   -3.035753
 C                   1.878573    0.666049   -2.894239
 C                  -1.977798    3.331070    2.056784
 C                  -2.891181    3.646591    1.008256
 C                  -2.441168    2.158828    2.705612
 C                  -3.905571    2.666091    0.993816
 C                  -3.613192    1.735138    2.027854
Co                   0.095888    0.232764   -1.949082
Co                  -2.030411    1.794438    0.734814
 H                   0.800030    2.510799   -3.514270
 H                  -0.231697   -1.690862   -3.994429
 H                   0.273946    1.225757    2.229587
 H                  -1.071054    3.868118    2.287647
 H                  -0.237303   -2.393881   -1.210116
 H                  -2.782554    4.458592    0.305198
 H                   0.436113    2.630683   -0.500666
 H                   2.103500   -1.544598   -2.659127
 H                   1.913974   -0.045627    0.221994
 H                   2.743096    1.048719   -2.374490
 H                  -1.044148    0.822182   -4.478897
 H                  -1.963281    1.653659    3.529171
 H                  -4.719331    2.598340    0.288712
 H                  -4.163569    0.828659    2.232362
08v-Co2Se2-13
Se                   2.411341   -1.016282    2.752894
Se                  -1.211819   -0.789888    2.327108
 B                   0.221729    0.156942    0.905254
 B                   0.025807    0.587434    2.722781
 B                   1.420890   -2.307537    1.597245
 B                   1.560151    0.636209    1.945339
 C                  -0.403160   -2.305583   -1.482153
 C                  -0.851737   -3.767488    0.237048
 C                   0.098595   -3.426498   -0.751725
 C                  -1.651636   -1.948204   -0.945468
 C                  -1.910963   -2.831577    0.136694
 C                   2.753873   -1.403395   -1.371318
 C                   2.196683   -0.098319   -1.504127
 C                   3.841851   -1.322138   -0.479985
 C                   2.975436    0.793614   -0.723022
 C                   3.973286    0.035625   -0.071334
Co                  -0.124296   -1.845398    0.542027
Co                   2.104974   -0.666496    0.453815
 H                  -0.768311   -4.563834    0.959319
 H                   0.089146   -1.817142   -2.307749
 H                  -0.301094    0.989922    0.219634
 H                  -0.201124    1.427364    3.534246
 H                   1.853147   -3.421355    1.710656
 H                   1.032198   -3.938091   -0.924392
 H                   2.393379   -2.300731   -1.844803
 H                   1.333833    0.174121   -2.090290
 H                  -2.273041   -1.123227   -1.256926
 H                  -2.774380   -2.790933    0.783636
 H                   2.168343    1.658988    2.030420
 H                   4.442518   -2.148302   -0.131908
 H                   2.792008    1.848355   -0.594229
 H                   4.681831    0.411698    0.650614
08v-Co2Se2-14
Se                  -0.608912    2.120730   -0.956420
Se                  -0.300923   -1.117537    0.040549
 B                   0.096105    0.385865   -1.588905
 B                   1.502514   -0.364038   -0.743886
 B                  -0.477626    0.331202    1.458886
 B                   0.155931    1.750027    0.899040
 C                   1.733171   -0.230445    3.277992
 C                   1.874175   -1.510516    2.685005
 C                   2.275222    3.069453   -2.202639
 C                   2.709298    0.609118    2.689726
 C                   2.974364   -1.480316    1.781733
 C                   2.544579    3.476263   -0.864058
 C                   3.494129   -0.170213    1.787576
 C                   2.953584    1.854800   -2.440626
 C                   3.395485    2.514502   -0.279264
 C                   3.633606    1.495562   -1.245176
Co                   1.499157   -0.133936    1.210825
Co                   1.632221    1.623439   -0.872996
 H                   0.991489    0.062071    4.003510
 H                  -1.162310   -0.001655    2.380758
 H                   1.236676   -2.362457    2.868475
 H                   2.124882   -1.189947   -1.346658
 H                  -0.156370   -0.005855   -2.686391
 H                   1.623451    3.578142   -2.895793
 H                   0.362623    2.743591    1.539251
 H                   2.131977    4.341990   -0.369845
 H                   2.827579    1.663146    2.888505
 H                   3.319134   -2.304215    1.176391
 H                   2.913291    1.269207   -3.345936
 H                   4.331782    0.183602    1.208637
 H                   3.768841    2.537946    0.731554
 H                   4.226797    0.605865   -1.106782
08v-Co2Se2-1
Se                  -0.043217   -1.730197    0.085143
Se                   1.055218   -0.400220    2.882231
 B                   0.241812    1.044792    1.198663
 B                  -0.733129    0.414410    2.564821
 B                   0.100601    0.223139   -0.268250
 B                  -1.195556    0.136155    0.966950
 C                  -0.974591   -3.101254    3.764355
 C                  -1.842674   -2.006406    4.059014
 C                  -1.358844   -3.645183    2.527087
 C                  -2.792573   -1.903518    3.012075
 C                  -2.473970   -2.887056    2.047472
 C                   3.153777    0.809185   -0.361858
 C                   3.628890    0.532072    0.940516
 C                   2.998244   -0.429061   -1.033725
 C                   3.443964   -1.468114   -0.160847
 C                   3.830595   -0.880378    1.054946
Co                  -0.876936   -1.626876    2.290321
Co                   1.834528   -0.414491    0.652577
 H                   0.512079    2.205432    1.231961
 H                  -1.320073    0.996070    3.420045
 H                   0.079616    0.666309   -1.371724
 H                  -0.136793   -3.419111    4.366208
 H                  -1.783139   -1.367811    4.926609
 H                  -0.880475   -4.463729    2.011407
 H                  -2.299981    0.383442    0.592267
 H                   2.878236    1.779149   -0.744879
 H                   3.801729    1.259897    1.718673
 H                   2.606683   -0.563856   -2.030160
 H                  -3.565600   -1.156126    2.926369
 H                  -2.979193   -3.034179    1.104996
 H                   4.182620   -1.400578    1.932674
 H                   3.433750   -2.524329   -0.382834
08v-Co2Se2-2
Se                   1.524979   -0.926267    1.108619
Se                  -1.432081   -0.716063   -0.161867
 B                  -0.441791   -0.240983    1.569731
 B                   0.059171    0.904745   -0.771823
 B                   0.689648    1.183628    0.846135
 B                   1.653356    0.375400   -0.435094
 C                   0.009214   -2.828317   -2.312235
 C                   0.180804   -1.621290   -3.060340
 C                   1.245101   -3.155168   -1.733804
 C                  -1.335636    3.439677    0.902098
 C                  -1.607008    2.810775    2.153198
 C                   1.540484   -1.237279   -2.979166
 C                   2.193695   -2.158508   -2.123833
 C                  -2.326196    3.021627   -0.018546
 C                  -2.773404    2.017535    2.009100
 C                  -3.200891    2.134839    0.663374
Co                   0.673586   -1.242885   -1.107151
Co                  -1.251926    1.399538    0.725388
 H                  -0.056870    1.549386   -1.770949
 H                  -0.595424   -1.091601   -3.591186
 H                  -0.787786   -0.613313    2.647264
 H                  -0.919548   -3.361531   -2.177618
 H                  -0.506527    4.097642    0.692781
 H                  -1.010446    2.905678    3.047381
 H                   1.438367   -3.985081   -1.071176
 H                   1.339717    1.962590    1.473583
 H                   1.981032   -0.358748   -3.423392
 H                  -2.382911    3.291896   -1.061421
 H                   2.706886    0.745261   -0.844113
 H                  -3.226240    1.404112    2.772379
 H                   3.228589   -2.116758   -1.820281
 H                  -4.033093    1.610056    0.218197
08v-Co2Se2-3
Se                  -0.789738   -0.527055    3.078180
Se                   1.238114   -2.357518    1.197605
 B                   0.382084    0.662726    0.358393
 B                   0.556503    0.691227    2.072048
 B                   1.148485   -1.015083    2.670848
 B                  -0.968674    0.086258    1.181508
 C                   0.139735   -0.894385   -2.405087
 C                   0.369607   -2.260727   -2.105233
 C                  -0.766981   -2.750260   -1.412978
 C                  -1.125549   -0.533511   -1.885709
 C                  -1.688929   -1.685864   -1.261976
 C                   3.246829    0.682807   -0.545240
 C                   3.216441    1.437470    0.657257
 C                   3.789814   -0.588680   -0.245071
 C                   3.770864    0.633472    1.693915
 C                   4.129399   -0.612682    1.136819
Co                   0.054355   -1.167817   -0.345399
Co                   2.091994   -0.245422    0.886631
 H                   0.345020    1.612665   -0.368937
 H                   0.829604   -0.226395   -2.897584
 H                   0.787718    1.706582    2.654492
 H                  -0.885003   -3.746840   -1.015487
 H                   1.257672   -2.826354   -2.342398
 H                   1.839595   -1.166543    3.631449
 H                  -1.570680    0.447961   -1.919715
 H                  -2.008185    0.637155    0.963757
 H                  -2.637306   -1.731265   -0.750377
 H                   2.870994    1.007789   -1.502275
 H                   2.820802    2.434313    0.771576
 H                   3.899893   -1.411511   -0.934255
 H                   3.848976    0.911347    2.733433
 H                   4.533406   -1.456474    1.674469
08v-Co2Se2-4
Se                  -0.872447   -0.345203    1.568934
Se                   1.406345   -1.143417   -0.742589
 B                   0.730260    0.273296    0.523148
 B                   0.984027   -0.281102    2.396650
 B                   1.730032   -2.376524    0.765048
 B                   1.959257   -1.734222    2.351890
 C                  -0.584405   -4.221106    2.105974
 C                  -0.001994   -3.313179    4.140306
 C                   0.442812   -4.160873    3.097664
 C                  -1.280501   -2.821129    3.787067
 C                  -1.646384   -3.401976    2.539187
 C                   4.057044    0.336548    2.354437
 C                   3.604576    1.388709    1.505272
 C                   4.672911   -0.651394    1.540162
 C                   3.917612    1.039338    0.175614
 C                   4.565523   -0.228997    0.196962
Co                   0.114624   -2.303288    2.330128
Co                   2.679666   -0.391246    1.053482
 H                   0.660225    1.398014    0.130488
 H                  -0.536514   -4.765042    1.175595
 H                   1.084580    0.461423    3.328906
 H                   0.568842   -3.029372    5.010820
 H                   2.310156   -3.379581    0.456744
 H                  -1.867008   -2.111633    4.350419
 H                   1.400280   -4.654275    3.044561
 H                   2.697743   -2.195760    3.173847
 H                  -2.553169   -3.199892    1.989961
 H                   3.935578    0.292774    3.425124
 H                   3.062649    2.265995    1.822149
 H                   5.082530   -1.588854    1.881477
 H                   3.657697    1.602726   -0.707260
 H                   4.879534   -0.790362   -0.669586
08v-Co2Se2-5
Se                   0.115998    2.160773    1.357342
Se                   2.054691    0.479868   -0.589589
 B                  -0.621009    0.333866    1.172394
 B                  -1.039859   -0.242337   -0.378238
 B                   0.566674   -0.697313   -0.024288
 B                   0.770126    2.050706   -0.563230
 C                  -0.009332   -1.198680   -3.243070
 C                  -0.688455    0.955203   -3.664420
 C                  -1.141578   -0.348226   -3.307432
 C                   0.714484    0.914660   -3.805257
 C                   1.132976   -0.416719   -3.536862
 C                  -2.444803    3.542281   -0.154052
 C                  -2.389556    3.120441   -1.493752
 C                  -3.107464    2.530014    0.602052
 C                  -3.028667    1.847811   -1.577492
 C                  -3.490881    1.498373   -0.284141
Co                   0.148718    0.338611   -1.878863
Co                  -1.442707    1.714843   -0.279708
 H                  -0.012267   -2.240156   -2.962428
 H                  -1.304360    1.830858   -3.788724
 H                  -1.185661   -0.108366    2.128193
 H                  -1.857777   -1.117056   -0.440012
 H                   0.827830   -1.856242    0.103804
 H                   1.357314    1.750313   -4.034125
 H                  -2.160041   -0.648572   -3.121223
 H                   2.154241   -0.763703   -3.515126
 H                  -2.008958    4.444553    0.246021
 H                   1.132615    3.067428   -1.076377
 H                  -1.915935    3.654688   -2.302586
 H                  -3.257627    2.536726    1.670423
 H                  -3.169552    1.264942   -2.471917
 H                  -3.987237    0.579945   -0.013796
08v-Co2Se2-6
Se                  -1.038979    0.305930    3.144529
Se                   0.248949    0.811852    0.074148
 B                   0.503136   -1.171208    0.663075
 B                   0.882828   -0.102497    3.173470
 B                   1.644445    0.185574    1.307028
 B                   1.475719   -1.257936    2.082954
 C                   0.260543   -3.166709    4.130516
 C                   0.388483   -3.749604    2.841019
 C                  -0.900446   -3.783665    2.250106
 C                  -1.107333   -2.852352    4.330049
 C                  -1.827297   -3.238294    3.173124
 C                  -2.497354   -1.023373   -0.721473
 C                  -2.784870    0.355921   -0.522910
 C                  -2.979634   -1.728544    0.405463
 C                  -3.429691    0.504253    0.725302
 C                  -3.538694   -0.788283    1.307423
Co                  -0.338133   -1.849341    2.689549
Co                  -1.559453   -0.332237    0.983260
 H                   1.067593   -2.956171    4.814419
 H                   0.637081   -1.940084   -0.242673
 H                  -1.115935   -4.138839    1.254347
 H                   1.305429   -4.076527    2.378628
 H                  -1.975906   -1.447975   -1.564881
 H                   1.427065    0.136070    4.210594
 H                   2.742706    0.570080    1.043674
 H                  -1.519926   -2.358177    5.196132
 H                  -2.514586    1.157615   -1.193083
 H                  -2.888075   -3.118266    3.021372
 H                  -2.909937   -2.792557    0.558911
 H                   2.476398   -1.860318    2.333215
 H                  -3.744306    1.433611    1.173827
 H                  -3.954959   -1.006114    2.278723
08v-Co2Se2-7
Se                  -0.158192    0.305342   -0.596600
Se                   0.235287   -0.282762    2.531712
 B                  -0.114448   -2.203347    1.847617
 B                   1.377079   -0.987077   -0.392513
 B                   1.286724    0.288496    0.859660
 B                   1.528550   -1.506962    1.240772
 C                  -0.682600   -3.820764   -1.344151
 C                   0.851244   -4.612153    0.156535
 C                  -0.531136   -4.535940   -0.123224
 C                   0.597730   -3.474865   -1.831128
 C                   1.550389   -3.943477   -0.886190
 C                  -3.057341   -1.616758    2.099263
 C                  -3.095989   -2.169930    0.794489
 C                  -3.197267   -0.200626    1.980112
 C                  -3.183476   -1.097210   -0.123308
 C                  -3.276626    0.122261    0.617327
Co                   0.303689   -2.623319    0.046339
Co                  -1.472300   -0.899113    0.996533
 H                  -0.351535   -2.950454    2.749758
 H                   2.287102   -0.931210   -1.161932
 H                   1.299662   -5.052597    1.033785
 H                  -1.620539   -3.559692   -1.811252
 H                   0.811077   -2.916951   -2.729120
 H                  -1.323167   -4.937787    0.489037
 H                   2.087594    1.156659    0.981387
 H                   2.618220   -3.798804   -0.938555
 H                   2.543032   -1.816273    1.787772
 H                  -2.964697   -2.168930    3.021414
 H                  -3.026993   -3.215972    0.546474
 H                  -3.190898    0.502874    2.799301
 H                  -3.190178   -1.181475   -1.199438
 H                  -3.349049    1.114333    0.198702
08v-Co2Se2-8
Se                   0.028315   -1.821069    1.046400
Se                   1.836500   -0.379784   -1.439499
 B                   0.263190    0.884595   -0.767816
 B                  -0.003885   -0.450802   -2.118235
 B                  -1.261529   -1.457837   -0.388683
 B                  -0.705045    0.112547    0.557608
 C                   1.531403    0.619272    2.781399
 C                   1.667899    1.754951    1.947041
 C                  -2.383520    1.169763   -2.911738
 C                   2.596824   -0.281426    2.480962
 C                  -3.079201   -0.040975   -2.660755
 C                  -2.523715    2.000644   -1.770264
 C                   2.783229    1.540407    1.102299
 C                   3.366865    0.284370    1.447954
 C                  -3.641990    0.041176   -1.362265
 C                  -3.300198    1.304159   -0.814294
Co                   1.400018    0.056532    0.814929
Co                  -1.569523    0.212385   -1.256517
 H                   0.490307    2.045254   -0.942481
 H                  -0.029221   -0.670166   -3.293308
 H                  -2.081695   -2.324390   -0.465183
 H                  -1.266733    0.645630    1.468408
 H                   0.742062    0.448868    3.496876
 H                  -1.825755    1.408262   -3.803910
 H                   0.995999    2.597867    1.908076
 H                  -3.137541   -0.888926   -3.325319
 H                   2.751897   -1.249267    2.932850
 H                  -2.074047    2.972235   -1.635976
 H                   3.114638    2.196057    0.311969
 H                   4.218800   -0.171059    0.966693
 H                  -4.207944   -0.731510   -0.865847
 H                  -3.544432    1.651027    0.177784
08v-Co2Se2-9
Se                  -1.850506    0.087051    1.741937
Se                   0.188066   -0.700137   -0.705519
 B                  -0.292262    0.137916    2.903632
 B                   0.661985   -1.890678    0.957764
 B                   1.092121   -0.692678    2.146194
 B                   1.673326   -0.448298    0.550447
 C                  -0.431561   -2.672890    4.423240
 C                   0.123145   -3.488460    3.399912
 C                   0.110594    2.878224    1.857884
 C                   0.213829    2.619760   -0.417427
 C                  -0.647749    2.926483    0.654380
 C                   1.446944    2.550928    1.521000
 C                  -1.796226   -2.480055    4.133103
 C                  -0.921907   -3.842735    2.494639
 C                   1.512477    2.379191    0.114209
 C                  -2.094538   -3.198228    2.936801
Co                   0.195256    1.036439    0.942639
Co                  -0.608542   -1.797556    2.535020
 H                   1.147746   -2.938637    0.643881
 H                  -0.146075    0.781353    3.897427
 H                  -0.069931    2.530220   -1.454748
 H                   1.156365   -3.788997    3.321620
 H                   0.116719   -2.223962    5.237282
 H                  -0.273606    3.026053    2.854144
 H                   2.255350    2.390926    2.217154
 H                  -2.486941   -1.867337    4.692134
 H                  -1.708276    3.112285    0.583870
 H                  -0.821493   -4.457897    1.615068
 H                   2.023368   -0.627268    2.906038
 H                   2.385654    2.094828   -0.450142
 H                   2.798886   -0.205556    0.252914
 H                  -3.050726   -3.215570    2.435574
09v-Co2S2-10
 B                  -0.753515   -1.337998   -0.563383
 B                  -0.336307    1.078549    0.909556
 B                  -1.607125    0.188931   -0.078628
 B                  -0.681974   -0.682105    1.137480
 S                   1.255400   -0.053107    0.937091
Co                   0.644975   -2.173016    0.744515
Co                   1.237468   -0.891646   -1.140386
 B                  -0.568435    0.032770   -1.603673
 S                  -0.695087    1.722275   -0.794203
 H                  -0.522281    1.801345    1.833129
 H                  -1.443129   -2.208437   -1.015073
 H                  -1.149044   -0.893372    2.213478
 H                  -1.036410    0.041076   -2.702033
 H                  -2.782730    0.274844    0.071883
 H                   2.645004   -2.887783    2.612588
 C                   1.828713   -3.297793    2.036704
 C                   1.920496   -3.807228    0.719231
 H                   0.078450   -2.993502    3.384443
 H                   2.823927   -3.884834    0.136286
 C                   0.611068   -4.157074    0.296999
 H                   0.327547   -4.541006   -0.670188
 C                  -0.280261   -3.879252    1.370912
 H                  -1.352749   -3.994421    1.342511
 C                   0.473272   -3.352279    2.446823
 H                   3.946299   -1.734391   -0.850010
 C                   3.203334   -1.443032   -1.576658
 C                   2.958288   -0.114992   -2.022796
 H                   2.229805   -3.371708   -2.143995
 H                   3.461875    0.771310   -1.666726
 C                   1.899056   -0.145047   -2.952333
 H                   1.473751    0.701801   -3.466848
 C                   1.480785   -1.505169   -3.082176
 H                   0.663511   -1.857560   -3.691761
 C                   2.304575   -2.301973   -2.255977
09v-Co2S2-11
Co                  -1.817445   -1.404998   -0.189555
 B                  -0.059969    1.352426   -1.252214
 B                   1.045903    0.252536   -0.628940
Co                   0.626480   -1.839677   -0.433002
 S                  -0.414163   -1.568795    1.447117
 B                   0.795602   -0.239811    1.083453
 B                   0.120803    1.283534    0.449400
 S                  -1.614308    0.837648   -0.291766
 B                  -0.400264   -0.364031   -1.510346
 H                  -0.039020    2.196212   -2.085394
 H                   0.252988    2.243838    1.140872
 H                   2.176058    0.446248   -0.969855
 H                  -0.732064   -0.611928   -2.631654
 H                   1.763343   -0.268573    1.788156
 H                  -2.271250   -3.141759   -2.393246
 C                  -2.738525   -2.740146   -1.508339
 C                  -3.467267   -1.537402   -1.437219
 H                  -2.147014   -4.185544    0.089958
 H                  -3.648327   -0.855580   -2.253779
 C                  -3.875148   -1.346053   -0.081525
 H                  -4.423246   -0.498192    0.299730
 C                  -3.392886   -2.432473    0.675511
 H                  -3.497982   -2.560547    1.741835
 C                  -2.662946   -3.284148   -0.198957
 H                   3.407585   -1.775973   -0.410234
 C                   2.579440   -2.390236   -0.725631
 C                   1.893467   -2.292976   -1.968023
 H                   2.180855   -3.644951    1.067145
 H                   2.124875   -1.608259   -2.768737
 C                   0.826971   -3.229064   -1.950895
 H                   0.108163   -3.369657   -2.742220
 C                   0.846992   -3.895848   -0.703233
 H                   0.152935   -4.650917   -0.370107
 C                   1.931528   -3.377052    0.051952
09v-Co2S2-12
 B                  -0.171316   -0.547232    0.403121
 H                  -0.436011   -0.008984   -0.627727
Co                  -0.496868   -2.544510    0.843697
 B                   1.303177   -1.706282    0.537523
 H                   2.046467   -2.059552   -0.323008
 B                  -0.118634    0.244311    2.105736
 H                  -0.347564    1.384137    2.372055
Co                  -0.422381   -1.369039    3.364681
 B                   1.373074   -0.643064    2.834549
 H                   2.162856   -0.229017    3.623613
 S                   1.557549    0.192860    1.045153
 B                  -1.312914   -0.898766    1.637734
 H                  -2.472273   -0.619074    1.540007
 S                   1.354068   -2.476208    2.288311
 H                   0.587391   -5.092496    0.130381
 C                  -0.308668   -4.492120    0.090014
 C                  -0.660964   -3.585153   -0.929014
 H                  -1.316674   -4.978513    2.022229
 H                  -0.080419   -3.358940   -1.809897
 C                  -1.890384   -2.961873   -0.560791
 H                  -2.403682   -2.196919   -1.122109
 C                  -2.316319   -3.518162    0.676431
 H                  -3.209006   -3.249358    1.217734
 C                  -1.322206   -4.431586    1.091133
 H                   0.886539   -1.886436    5.858004
 C                  -0.079813   -1.733953    5.402811
 C                  -0.914644   -2.738891    4.849103
 H                  -0.322557    0.480644    5.439577
 H                  -0.678260   -3.791692    4.801112
 C                  -2.087562   -2.132673    4.332580
 H                  -2.909184   -2.637672    3.850817
 C                  -1.959035   -0.733192    4.525440
 H                  -2.661301    0.020755    4.206830
 C                  -0.718156   -0.490772    5.185898
09v-Co2S2-13
Co                  -1.461713   -1.710514   -0.268046
Co                   0.150150    1.467773    0.512196
 B                  -2.671703   -0.119277    0.530560
 B                  -1.897794    1.498469    0.140458
 B                  -0.028349   -0.573682    0.913989
 S                  -1.616882   -0.946574    1.786620
 B                  -0.099805   -0.192209   -0.792215
 B                  -2.031330    0.075458   -1.074657
 S                  -0.809931    1.544006   -1.384522
 H                  -2.785160    0.040509   -2.000955
 H                  -3.854389   -0.248929    0.636649
 H                   0.729186   -0.541501   -1.579899
 H                  -2.632328    2.425327    0.312511
 H                   0.909654   -1.193136    1.333758
 H                   0.648497   -3.271467   -1.248505
 C                  -0.420912   -3.278058   -1.108524
 C                  -1.385203   -2.748495   -2.012904
 H                  -0.655804   -4.126435    0.932524
 H                  -1.173980   -2.293690   -2.967997
 C                  -2.673883   -2.912094   -1.431648
 H                  -3.607213   -2.578338   -1.857186
 C                  -2.502003   -3.500482   -0.161833
 H                  -3.282207   -3.695078    0.557857
 C                  -1.108285   -3.728546    0.037295
 H                   2.851221    0.958040    1.264624
 C                   2.052597    1.675117    1.376395
 C                   1.008555    1.611920    2.358422
 H                   2.404443    3.089792   -0.293844
 H                   0.922719    0.872160    3.138680
 C                   0.141899    2.710580    2.149650
 H                  -0.740922    2.948257    2.721809
 C                   0.615990    3.412692    1.009411
 H                   0.146100    4.276748    0.563739
 C                   1.818707    2.791407    0.562665
09v-Co2S2-14
Co                  -1.363833   -1.950015   -0.487917
 B                  -0.155820    0.911698    0.615006
 B                  -1.540757    0.115253   -0.296855
Co                  -0.960383   -0.696060    1.642745
 B                   1.014682   -0.522462    0.921271
 S                   0.345907   -2.222102    0.797038
 S                   1.179099    0.323139   -0.848951
 B                  -0.506849   -0.434898   -1.614228
 B                  -0.505553    1.206862   -1.058131
 H                   0.151654    1.887045    1.229469
 H                   1.943889   -0.306927    1.639420
 H                  -0.585750    2.267424   -1.583049
 H                  -0.451096   -0.646618   -2.786880
 H                  -2.670755    0.516791   -0.336663
 H                  -1.086527   -4.765163   -0.487257
 C                  -1.751980   -3.975361   -0.802087
 C                  -1.662139   -3.258304   -2.025141
 H                  -3.109827   -3.754784    0.945799
 H                  -0.941273   -3.421946   -2.810098
 C                  -2.683039   -2.268304   -2.014368
 H                  -2.869893   -1.539857   -2.787350
 C                  -3.377978   -2.369600   -0.784723
 H                  -4.179816   -1.721615   -0.466409
 C                  -2.810724   -3.435121   -0.040298
 H                  -0.333802    1.116402    3.676552
 C                  -1.026425    0.327935    3.427000
 C                  -0.846355   -1.047056    3.685420
 H                  -2.646525    1.418732    2.337756
 H                   0.008422   -1.496041    4.167251
 C                  -1.950409   -1.745908    3.123890
 H                  -2.077071   -2.817069    3.119151
 C                  -2.819473   -0.798699    2.533448
 H                  -3.732249   -1.015481    2.002578
 C                  -2.242898    0.487722    2.703767
09v-Co2S2-15
Co                  -1.252046   -1.690990   -0.553844
Co                   0.255490    1.355232    0.762182
 B                  -1.264615    0.368748   -0.337988
 B                  -0.700656   -0.518037    1.100880
 S                   1.142740   -0.514754    1.480732
 B                   0.791938   -1.712036    0.097052
 B                   0.588754   -1.141262   -1.479260
 B                  -0.925110   -0.427185   -1.960852
 S                   0.417170    0.817788   -1.392256
 H                  -1.473493   -0.225593   -2.997265
 H                  -2.218790    1.088105   -0.393219
 H                   1.215096   -1.585547   -2.398826
 H                  -1.424431   -0.629203    2.047441
 H                   1.127754   -2.814062    0.428451
 H                  -0.581711   -4.417113   -0.583053
 C                  -1.431615   -3.753421   -0.558811
 C                  -2.085836   -3.199963   -1.691183
 H                  -1.739697   -3.424579    1.623386
 H                  -1.825523   -3.378931   -2.722823
 C                  -3.099377   -2.326156   -1.225730
 H                  -3.749429   -1.722772   -1.840019
 C                  -3.059084   -2.330735    0.192644
 H                  -3.669695   -1.725243    0.844294
 C                  -2.035674   -3.223721    0.605866
 H                   2.433870    2.491162    2.142247
 C                   1.417811    2.690038    1.838485
 C                   0.240203    2.328415    2.563225
 H                   1.661169    3.615667   -0.165372
 H                   0.216092    1.809886    3.509407
 C                  -0.886455    2.734998    1.810039
 H                  -1.918786    2.563846    2.072120
 C                  -0.416901    3.295500    0.600244
 H                  -1.028125    3.648072   -0.216142
 C                   1.011409    3.281554    0.629215
09v-Co2S2-1
 S                   0.569771    0.377144    0.034258
Co                  -0.469533   -2.570850    0.963072
 S                   1.771583   -2.271354    1.258045
Co                   0.399248    0.759765    2.184590
 B                  -0.486674   -1.152242    2.522721
 H                  -1.336330   -1.113966    3.369991
 B                   1.283550   -0.981162    2.793255
 H                   2.086947   -0.948818    3.674887
 B                   1.882000   -0.319963    1.136768
 H                   3.001330    0.081378    1.050184
 B                  -0.814965   -0.517798    0.904781
 H                  -1.899370   -0.097308    0.613395
 B                   0.495326   -2.555919    2.658376
 H                   0.650137   -3.414637    3.466303
 H                   0.132974   -5.281566    0.444644
 C                  -0.634327   -4.532609    0.318405
 C                  -0.761782   -3.647517   -0.797286
 H                  -1.831715   -4.716554    2.186655
 H                  -0.101626   -3.611909   -1.650911
 C                  -1.860735   -2.802238   -0.566277
 H                  -2.210536   -2.013649   -1.213318
 C                  -2.404192   -3.143446    0.711392
 H                  -3.227803   -2.644763    1.198216
 C                  -1.670112   -4.240551    1.232130
 H                   1.510835    3.281440    1.586181
 C                   0.909386    2.765987    2.319051
 C                   1.391407    2.065354    3.442768
 H                  -1.161521    2.991201    1.504916
 H                   2.426433    1.946313    3.723068
 C                   0.277848    1.457765    4.089931
 H                   0.318626    0.823431    4.961553
 C                  -0.898286    1.822083    3.376890
 H                  -1.899177    1.485778    3.595955
 C                  -0.507973    2.613046    2.275908
09v-Co2S2-2
 B                  -1.446420   -1.973602   -1.005028
Co                  -1.410473    1.243143   -0.678421
 B                   0.302526    0.530671   -1.189125
Co                   0.581673   -1.456499   -0.927870
 S                  -2.586325   -1.612222    0.420444
 B                  -0.675251   -1.536838    0.739690
 B                  -0.038017    0.077694    0.458324
 B                  -1.712659   -0.017963    0.908798
 S                  -1.084335   -0.501205   -2.159229
 H                   0.757318    0.525713    1.239552
 H                   1.149551    1.120994   -1.787249
 H                  -1.598468   -3.039604   -1.518014
 H                  -0.314542   -2.268746    1.607945
 H                  -2.074344    0.376415    1.977855
 H                  -1.587757    2.937799   -2.955246
 C                  -1.840377    2.876924   -1.907330
 C                  -1.032736    3.291997   -0.831833
 H                  -3.853582    1.897883   -1.946580
 H                  -0.044359    3.718991   -0.902465
 C                  -1.711374    2.957961    0.370954
 H                  -1.332576    3.098414    1.371438
 C                  -2.982438    2.399030    0.032803
 H                  -3.734168    2.063825    0.729234
 C                  -3.046071    2.324645   -1.370681
 H                   3.194551   -0.463710   -0.736826
 C                   2.642386   -1.367444   -0.940365
 C                   2.184373   -1.799867   -2.203644
 H                   2.292375   -2.205356    1.099012
 H                   2.320607   -1.278144   -3.138763
 C                   1.444333   -3.001762   -2.021446
 H                   0.925955   -3.547732   -2.794830
 C                   1.444223   -3.312911   -0.645335
 H                   0.929499   -4.137039   -0.177105
 C                   2.163682   -2.288139    0.031421
09v-Co2S2-3
 B                  -0.761211   -2.394260    1.527513
 H                  -0.746486   -3.267651    2.340839
 B                  -1.146730   -2.671289   -0.119426
 B                  -2.071025   -1.471481    0.623265
Co                  -1.365005   -0.542968    2.375558
 H                  -0.167379    0.634321    4.675706
 C                  -1.102707    0.254032    4.293867
 C                  -1.531897   -1.108547    4.340696
 H                  -2.034596    2.040616    3.360526
 H                  -0.978418   -1.929411    4.770077
 C                  -2.803463   -1.198342    3.722477
 H                  -3.382693   -2.097881    3.584693
 C                  -3.123358    0.085658    3.225347
 H                  -4.000221    0.341120    2.649955
 C                  -2.077951    0.989359    3.602057
Co                   0.801166   -2.234129   -0.113661
 H                   2.269042   -1.392418   -2.343139
 C                   2.169227   -2.211735   -1.648320
 C                   1.255957   -3.299795   -1.770702
 H                   3.588242   -1.669662   -0.022386
 H                   0.558141   -3.451625   -2.578892
 C                   1.405397   -4.131071   -0.626887
 H                   0.832709   -5.018024   -0.407660
 C                   2.374911   -3.533336    0.210215
 H                   2.665439   -3.885417    1.188512
 C                   2.860774   -2.356280   -0.427818
 H                  -1.623999   -3.657179   -0.588839
 S                  -1.404921    0.376958    0.336454
 H                  -3.258031   -1.566542    0.573630
 B                  -0.878329   -1.168498   -0.840220
 H                  -1.102971   -0.850629   -1.966800
 B                   0.418749   -0.206147    0.118889
 H                   1.180198    0.591520   -0.329396
 S                   0.717081   -1.056621    1.799035
09v-Co2S2-4
Co                  -1.687527   -2.110137   -0.757575
 B                   0.094213    0.477522    0.112768
 B                  -1.542156    0.020969   -0.502549
 B                  -0.728190   -0.992248    0.742686
 B                   1.034744   -0.760702    0.820257
 S                   0.490713   -2.285091   -0.221870
Co                   1.622081   -0.499224   -1.008638
 S                  -1.443500   -0.572321   -2.298400
 B                  -0.070645    0.479793   -1.626647
 H                   0.170431    1.523247    0.691016
 H                  -1.189262   -1.247066    1.812362
 H                   1.639928   -0.863796    1.838525
 H                  -0.013379    1.519398   -2.216874
 H                  -2.492871    0.662559   -0.177265
 H                   3.965836    0.439736    0.259518
 C                   3.580027    0.124292   -0.697264
 C                   2.912920    0.948409   -1.639528
 H                   3.947137   -2.071331   -0.696898
 H                   2.707434    2.001553   -1.525585
 C                   2.539915    0.145144   -2.760775
 H                   2.028606    0.489600   -3.645522
 C                   2.927207   -1.178022   -2.477775
 H                   2.744381   -2.040077   -3.101429
 C                   3.565910   -1.195201   -1.199393
 H                  -1.364181   -4.870556   -1.179361
 C                  -2.102108   -4.126369   -0.921700
 C                  -2.898456   -3.397330   -1.826930
 H                  -1.908289   -3.987456    1.302701
 H                  -2.881106   -3.483167   -2.902502
 C                  -3.678744   -2.469357   -1.074641
 H                  -4.350881   -1.730797   -1.483600
 C                  -3.380520   -2.653556    0.297068
 H                  -3.771800   -2.067279    1.113741
 C                  -2.390992   -3.658927    0.395313
09v-Co2S2-5
Co                  -1.629971   -1.988160   -0.439997
 B                  -0.632244    1.079659   -0.043933
 B                  -1.755888   -0.080221   -0.874695
 B                  -1.153157   -0.481802    0.720520
 S                   0.797874    0.107535    0.798964
 B                   0.256189   -1.622128   -0.037216
Co                   1.531336   -0.402251   -1.239053
 B                  -0.387780   -1.193006   -1.736571
 S                  -0.226051    0.789326   -1.902062
 H                  -0.917083    2.166146    0.337893
 H                  -1.582126   -0.320143    1.820981
 H                   0.890632   -2.505684    0.457377
 H                  -0.351115   -1.674610   -2.829429
 H                  -2.747503    0.458234   -1.259481
 H                   3.540627   -1.906569   -0.018103
 C                   3.319853   -1.346210   -0.913583
 C                   3.570018    0.047191   -1.111887
 H                   2.390313   -2.875776   -2.243353
 H                   4.004881    0.719376   -0.387664
 C                   3.088477    0.397224   -2.383541
 H                   3.086883    1.386665   -2.815083
 C                   2.535482   -0.777405   -2.982205
 H                   2.049399   -0.826837   -3.944492
 C                   2.718353   -1.860031   -2.087998
 H                  -0.939588   -4.652831   -1.070745
 C                  -1.760085   -4.032165   -0.744511
 C                  -2.682917   -3.358959   -1.587061
 H                  -1.548818   -4.051996    1.476950
 H                  -2.683495   -3.370699   -2.666011
 C                  -3.576460   -2.630355   -0.762659
 H                  -4.374536   -1.989242   -1.103893
 C                  -3.205468   -2.850031    0.589042
 H                  -3.673910   -2.407396    1.454440
 C                  -2.082652   -3.717628    0.600918
09v-Co2S2-6
 B                   0.823678   -1.211727   -0.403340
 H                   0.624027   -1.001732   -1.558994
Co                  -0.353574   -2.498511    0.741158
 S                   1.732378   -2.739892    0.120087
Co                   0.383376    0.758604    2.359288
 B                   0.192756   -1.261761    2.394259
 H                  -0.321291   -1.629463    3.412169
 B                   1.828514   -0.629898    2.260628
 H                   2.839481   -0.521072    2.885526
 S                   1.608703    0.306540    0.592062
 B                  -0.318393   -0.426201    0.867715
 H                  -1.203094    0.144808    0.301794
 B                   1.435614   -2.417791    1.916368
 H                   1.738815   -3.302003    2.658307
 H                  -0.425569   -5.309537    0.778916
 C                  -1.064486   -4.443881    0.693820
 C                  -1.405593   -3.776614   -0.521274
 H                  -1.539677   -3.969324    2.814122
 H                  -1.072798   -4.054993   -1.509408
 C                  -2.193339   -2.656342   -0.196438
 H                  -2.567223   -1.917954   -0.888383
 C                  -2.325912   -2.612620    1.222032
 H                  -2.848804   -1.855278    1.785192
 C                  -1.649355   -3.740480    1.765957
 H                   2.094318    2.498841    3.768163
 C                   1.054090    2.276297    3.587969
 C                   0.258832    1.353375    4.308439
 H                   0.578481    3.532108    1.806076
 H                   0.584136    0.735529    5.130631
 C                  -1.034076    1.336621    3.711832
 H                  -1.855087    0.705324    4.015046
 C                  -1.048458    2.273769    2.644734
 H                  -1.876864    2.476032    1.983822
 C                   0.242981    2.833817    2.558605
09v-Co2S2-7
 B                  -1.290869   -1.703409   -0.669534
 S                  -2.008309   -0.033648    0.014499
 B                   0.916000    0.258215   -1.009725
Co                   0.664858   -1.720789   -0.553790
 B                  -0.607419   -1.174603    0.963242
 B                   0.891587   -0.275694    0.879292
 S                   0.687176    1.565010    0.350718
 B                  -0.664474    0.620349    1.224071
Co                  -0.835294   -0.272126   -1.903399
 H                   1.913501    0.528246   -1.619312
 H                  -1.002144   -1.822824    1.882761
 H                  -2.066960   -2.604424   -0.775184
 H                   1.718239   -0.455189    1.718880
 H                  -1.047918    1.013104    2.277938
 H                   0.766730   -0.966710   -4.089625
 C                  -0.151998   -0.468265   -3.823158
 C                  -0.279872    0.919198   -3.515079
 H                  -1.665942   -2.110390   -3.925292
 H                   0.515036    1.647444   -3.516046
 C                  -1.629422    1.149903   -3.184539
 H                  -2.051030    2.088150   -2.856450
 C                  -2.344422   -0.080396   -3.327069
 H                  -3.394368   -0.225334   -3.120964
 C                  -1.435998   -1.071636   -3.745741
 H                   3.439570   -1.788871   -0.103398
 C                   2.618614   -2.390617   -0.460284
 C                   2.152449   -2.453952   -1.795099
 H                   1.840723   -3.333274    1.406350
 H                   2.566111   -1.910644   -2.629697
 C                   1.025515   -3.316449   -1.827304
 H                   0.428858   -3.552274   -2.694463
 C                   0.796508   -3.787313   -0.510613
 H                  -0.011635   -4.430114   -0.198328
 C                   1.774258   -3.207976    0.336781
09v-Co2S2-8
 B                  -0.021052   -0.750505    0.515401
 H                  -0.497977   -0.014679   -0.291323
Co                  -0.313462   -2.851940    0.414612
 S                   1.519151   -1.751447   -0.001920
 B                   0.181248   -0.204994    2.241986
 H                   0.154998    0.976386    2.431839
Co                  -0.639925   -1.212639    3.803072
 B                   1.185359   -1.434286    3.032278
 H                   2.157999   -1.530341    3.718940
 B                   1.656735   -0.631338    1.432119
 H                   2.509215    0.194505    1.328517
 B                  -1.061594   -1.450340    1.828485
 H                  -2.247796   -1.434595    1.693264
 S                   0.083187   -2.942156    2.635114
 H                   0.851194   -4.743023   -1.326464
 C                  -0.101419   -4.375831   -0.976484
 C                  -0.828073   -3.275224   -1.526993
 H                  -0.501392   -5.636048    0.808866
 H                  -0.518534   -2.671266   -2.366179
 C                  -2.005112   -3.096339   -0.763367
 H                  -2.737878   -2.316982   -0.902180
 C                  -1.983437   -4.041435    0.287911
 H                  -2.712468   -4.125479    1.078986
 C                  -0.811606   -4.845796    0.142590
 H                   0.536182   -1.381714    6.357222
 C                  -0.371187   -1.096844    5.848263
 C                  -1.470051   -1.945795    5.556107
 H                  -0.003378    1.032898    5.296562
 H                  -1.531357   -2.997124    5.795198
 C                  -2.452212   -1.197149    4.857249
 H                  -3.391932   -1.572446    4.482889
 C                  -1.944623    0.109249    4.679922
 H                  -2.425995    0.912333    4.143154
 C                  -0.655770    0.173786    5.289938
09v-Co2S2-9
Co                  -1.189876   -1.834015   -0.581939
Co                   0.172257    1.396041    0.613651
 B                  -1.189322    0.293251   -0.564506
 B                  -0.551055   -0.501309    0.912568
 B                   1.148628   -0.200497    0.923407
 B                   0.502551   -1.847969    0.599589
 S                   0.933251   -2.023540   -1.204511
 B                  -0.090127   -0.631399   -1.932022
 S                   0.186638    1.170965   -1.567137
 H                  -0.385325   -0.806655   -3.077095
 H                  -2.297239    0.717763   -0.702434
 H                  -1.088082   -0.633254    1.980549
 H                   0.772559   -2.770177    1.306288
 H                   2.282451   -0.315026    1.271557
 H                  -1.196398   -4.649467   -0.600881
 C                  -1.859030   -3.797879   -0.632305
 C                  -2.274141   -3.111022   -1.810387
 H                  -2.240259   -3.385054    1.521364
 H                  -1.983514   -3.356961   -2.820185
 C                  -3.067611   -2.013955   -1.419476
 H                  -3.496780   -1.271191   -2.073007
 C                  -3.129545   -2.008761    0.004384
 H                  -3.624333   -1.266655    0.610878
 C                  -2.404048   -3.131752    0.485831
 H                   2.474463    2.892760    1.242165
 C                   1.407427    2.853769    1.393938
 C                   0.725865    2.155721    2.425881
 H                   0.614600    4.050362   -0.309155
 H                   1.181558    1.575868    3.213914
 C                  -0.672917    2.358622    2.241450
 H                  -1.453532    1.920624    2.844005
 C                  -0.858026    3.202413    1.121674
 H                  -1.804016    3.517857    0.709995
 C                   0.419630    3.483237    0.589084
09v-Co2Se2-10
 B                  -0.714141   -1.301029   -0.531011
 B                  -0.389280    1.121030    1.015598
 B                  -1.578479    0.210719   -0.048340
 B                  -0.665035   -0.661063    1.173762
Se                   1.403272    0.016053    1.035004
Co                   0.670335   -2.170312    0.758075
Co                   1.267575   -0.881692   -1.148935
 B                  -0.549315    0.049120   -1.591286
Se                  -0.681669    1.911296   -0.800031
 H                  -0.614339    1.807034    1.957673
 H                  -1.408798   -2.166171   -0.987379
 H                  -1.148405   -0.896832    2.237646
 H                  -1.027331    0.030853   -2.684839
 H                  -2.757004    0.275789    0.092592
 H                   2.565190   -2.955845    2.707154
 C                   1.777105   -3.339839    2.076757
 C                   1.934530   -3.808660    0.749055
 H                  -0.038478   -3.063784    3.339946
 H                   2.867591   -3.874010    0.212917
 C                   0.647673   -4.143193    0.251406
 H                   0.411609   -4.500063   -0.738445
 C                  -0.295981   -3.887005    1.283810
 H                  -1.366128   -3.993315    1.196276
 C                   0.403191   -3.395889    2.413590
 H                   4.001870   -1.648784   -0.909604
 C                   3.228240   -1.410748   -1.623773
 C                   2.936243   -0.111487   -2.127423
 H                   2.293462   -3.388282   -2.064436
 H                   3.432707    0.802720   -1.838398
 C                   1.847850   -0.214716   -3.015878
 H                   1.384923    0.594623   -3.557228
 C                   1.457589   -1.588964   -3.062032
 H                   0.629932   -1.989652   -3.626070
 C                   2.332044   -2.323724   -2.229367
09v-Co2Se2-11
Co                  -1.182248   -1.832409   -0.598935
Co                   0.176002    1.418933    0.588068
 B                  -1.188704    0.290788   -0.592269
 B                  -0.521647   -0.482140    0.875181
 B                   1.178347   -0.186078    0.848758
 B                   0.519258   -1.836104    0.597194
Se                   1.035239   -2.060133   -1.328708
 B                  -0.221206   -0.617392   -2.017937
Se                   0.210675    1.322639   -1.727584
 H                  -0.580147   -0.807457   -3.141412
 H                  -2.302345    0.707508   -0.703672
 H                  -1.056993   -0.603107    1.945731
 H                   0.783481   -2.742759    1.325011
 H                   2.309077   -0.285436    1.211347
 H                  -1.165787   -4.645163   -0.529494
 C                  -1.835437   -3.799823   -0.574309
 C                  -2.281200   -3.153993   -1.764708
 H                  -2.172609   -3.319809    1.572309
 H                  -2.010143   -3.429883   -2.772127
 C                  -3.075719   -2.051632   -1.391881
 H                  -3.522623   -1.332090   -2.059505
 C                  -3.107393   -2.000572    0.031666
 H                  -3.594568   -1.242575    0.624418
 C                  -2.362393   -3.102306    0.533122
 H                   2.480727    2.808905    1.408303
 C                   1.405950    2.801898    1.496592
 C                   0.641828    2.086454    2.457116
 H                   0.754749    4.091288   -0.197890
 H                   1.030870    1.459240    3.244554
 C                  -0.736271    2.346834    2.202069
 H                  -1.564960    1.909772    2.737225
 C                  -0.828433    3.233695    1.107099
 H                  -1.737641    3.593895    0.651626
 C                   0.488968    3.491728    0.660172
09v-Co2Se2-12
 B                  -0.168570   -0.624349    0.364270
 H                  -0.482299   -0.137704   -0.679294
Co                  -0.430024   -2.616661    0.838706
 B                   1.338873   -1.738843    0.487908
 H                   2.087074   -2.114094   -0.359065
 B                  -0.182443    0.246146    2.053573
 H                  -0.501854    1.377976    2.255770
Co                  -0.450693   -1.306272    3.394952
 B                   1.317201   -0.488085    2.906736
 H                   2.055973   -0.012995    3.710639
Se                   1.639318    0.313303    0.962469
 B                  -1.299536   -0.980012    1.608357
 H                  -2.465962   -0.743171    1.476139
Se                   1.462301   -2.496939    2.411880
 H                   0.804839   -4.955584   -0.253070
 C                  -0.146077   -4.468196   -0.103029
 C                  -0.751387   -3.527367   -0.965774
 H                  -0.778067   -5.215200    1.897955
 H                  -0.340821   -3.157644   -1.892715
 C                  -1.977595   -3.101996   -0.374463
 H                  -2.653307   -2.367366   -0.783175
 C                  -2.135762   -3.792297    0.855810
 H                  -2.956686   -3.683685    1.546113
 C                  -0.991087   -4.607559    1.030929
 H                   0.626677   -2.378193    5.815232
 C                  -0.260159   -1.940473    5.382807
 C                  -1.306550   -2.649869    4.719334
 H                   0.041658    0.239190    5.697726
 H                  -1.338691   -3.717726    4.564000
 C                  -2.273364   -1.720854    4.279371
 H                  -3.178985   -1.942259    3.738345
 C                  -1.798409   -0.422860    4.616009
 H                  -2.282634    0.510550    4.375093
 C                  -0.568627   -0.568330    5.324190
09v-Co2Se2-13
Co                  -1.356820   -1.973837   -0.503495
 B                  -0.147354    0.918473    0.617045
 B                  -1.511278    0.086739   -0.285833
Co                  -0.941300   -0.698326    1.653545
 B                   1.052083   -0.463418    1.012546
Se                   0.453826   -2.344200    0.841172
Se                   1.339285    0.371581   -0.903219
 B                  -0.527855   -0.445388   -1.642913
 B                  -0.521346    1.197910   -1.073024
 H                   0.099416    1.911914    1.231313
 H                   1.948911   -0.225067    1.763431
 H                  -0.673469    2.255187   -1.589575
 H                  -0.509070   -0.652512   -2.817502
 H                  -2.642339    0.488996   -0.325251
 H                  -1.121486   -4.798355   -0.540766
 C                  -1.775207   -3.990558   -0.833568
 C                  -1.692688   -3.260139   -2.049553
 H                  -3.106201   -3.773119    0.935524
 H                  -0.985040   -3.423972   -2.846364
 C                  -2.699962   -2.257228   -2.013073
 H                  -2.890090   -1.518970   -2.775800
 C                  -3.378785   -2.364032   -0.774657
 H                  -4.168140   -1.709751   -0.438918
 C                  -2.816006   -3.445092   -0.050504
 H                  -0.329563    1.110544    3.692352
 C                  -1.025133    0.327308    3.434506
 C                  -0.860034   -1.048193    3.696930
 H                  -2.618663    1.429900    2.318539
 H                  -0.018161   -1.503937    4.194694
 C                  -1.961403   -1.739058    3.117778
 H                  -2.097039   -2.808994    3.113334
 C                  -2.814401   -0.785663    2.515066
 H                  -3.721373   -0.994966    1.971684
 C                  -2.228861    0.495833    2.691712
09v-Co2Se2-14
Co                  -1.232872   -1.695859   -0.554376
Co                   0.294198    1.387734    0.762673
 B                  -1.209258    0.367474   -0.365987
 B                  -0.631848   -0.516596    1.062144
Se                   1.350766   -0.526274    1.535893
 B                   0.804992   -1.782758    0.067914
 B                   0.608758   -1.252918   -1.522924
 B                  -0.879483   -0.481032   -1.997924
Se                   0.577991    0.876684   -1.508496
 H                  -1.453875   -0.304604   -3.025171
 H                  -2.171995    1.075469   -0.426280
 H                   1.203589   -1.760419   -2.430718
 H                  -1.338120   -0.633162    2.020697
 H                   1.092689   -2.893091    0.415884
 H                  -0.654939   -4.437702   -0.661790
 C                  -1.482620   -3.749750   -0.590344
 C                  -2.164376   -3.154482   -1.684435
 H                  -1.687760   -3.450880    1.608165
 H                  -1.951505   -3.320363   -2.729001
 C                  -3.127588   -2.257064   -1.161575
 H                  -3.779821   -1.619045   -1.737383
 C                  -3.030123   -2.290404    0.253540
 H                  -3.595304   -1.679681    0.940100
 C                  -2.020965   -3.223483    0.607915
 H                   2.366466    2.599161    2.243886
 C                   1.355415    2.752497    1.899734
 C                   0.167613    2.331462    2.572979
 H                   1.639290    3.724628   -0.077479
 H                   0.127556    1.801818    3.512253
 C                  -0.943484    2.693997    1.775829
 H                  -1.976711    2.472031    1.991674
 C                  -0.451344    3.295528    0.593507
 H                  -1.045354    3.634424   -0.241086
 C                   0.972465    3.344361    0.681450
09v-Co2Se2-15
Co                  -1.467765   -1.706924   -0.265188
Co                   0.165957    1.474695    0.496781
 B                  -2.728115   -0.100464    0.453219
 B                  -1.874918    1.502353    0.138737
 B                  -0.006971   -0.568086    0.901321
Se                  -1.691816   -0.926241    1.914453
 B                  -0.087104   -0.216476   -0.798399
 B                  -2.018380    0.068964   -1.109572
Se                  -0.760027    1.650553   -1.554543
 H                  -2.785709    0.008346   -2.024634
 H                  -3.915690   -0.213169    0.494513
 H                   0.753538   -0.598342   -1.558681
 H                  -2.618056    2.412058    0.367483
 H                   0.930051   -1.189552    1.319416
 H                   0.639931   -3.259144   -1.263139
 C                  -0.427139   -3.273652   -1.107394
 C                  -1.408793   -2.756188   -2.001053
 H                  -0.626412   -4.114412    0.939801
 H                  -1.214092   -2.306245   -2.961996
 C                  -2.688444   -2.928659   -1.402538
 H                  -3.630495   -2.605472   -1.816773
 C                  -2.493148   -3.505408   -0.131800
 H                  -3.261589   -3.704293    0.599199
 C                  -1.093988   -3.721516    0.050220
 H                   2.886466    0.992983    1.251368
 C                   2.073642    1.691814    1.375200
 C                   1.023238    1.586252    2.347053
 H                   2.400119    3.145710   -0.263405
 H                   0.950218    0.829212    3.111750
 C                   0.139663    2.677380    2.165832
 H                  -0.747299    2.886616    2.742764
 C                   0.602438    3.410545    1.043524
 H                   0.121774    4.278838    0.618151
 C                   1.818841    2.817675    0.585408
09v-Co2Se2-1
Se                   0.629751    0.469018   -0.116994
Co                  -0.465008   -2.583593    0.940931
Se                   1.923034   -2.345790    1.173986
Co                   0.415891    0.768581    2.167782
 B                  -0.446231   -1.153243    2.481302
 H                  -1.292565   -1.122783    3.333937
 B                   1.319065   -0.970732    2.771910
 H                   2.091381   -0.933356    3.681585
 B                   1.980029   -0.240163    1.172867
 H                   3.093101    0.185556    1.139981
 B                  -0.807421   -0.525218    0.878899
 H                  -1.900908   -0.112893    0.611074
 B                   0.513290   -2.562335    2.643703
 H                   0.628749   -3.399034    3.480987
 H                   0.078255   -5.312775    0.442366
 C                  -0.677986   -4.550663    0.328777
 C                  -0.823716   -3.678838   -0.795629
 H                  -1.823813   -4.690093    2.232631
 H                  -0.188572   -3.665847   -1.668610
 C                  -1.901964   -2.813275   -0.545385
 H                  -2.257939   -2.028326   -1.193426
 C                  -2.413400   -3.127719    0.752412
 H                  -3.214897   -2.609370    1.255309
 C                  -1.682096   -4.229572    1.267445
 H                   1.513300    3.315011    1.649372
 C                   0.900171    2.776017    2.354956
 C                   1.361374    2.058541    3.476208
 H                  -1.153123    2.996458    1.494947
 H                   2.390474    1.943801    3.779195
 C                   0.239412    1.424422    4.081949
 H                   0.266151    0.771934    4.940596
 C                  -0.923160    1.791106    3.347794
 H                  -1.925190    1.439235    3.534437
 C                  -0.514697    2.607801    2.273205
09v-Co2Se2-2
Co                  -1.738481   -2.184044   -0.776094
 B                   0.108094    0.418125    0.060380
 B                  -1.512626   -0.044388   -0.558331
 B                  -0.716797   -1.046327    0.695095
 B                   1.065931   -0.793583    0.781097
Se                   0.565826   -2.475742   -0.307171
Co                   1.680396   -0.492938   -1.043920
Se                  -1.458007   -0.667828   -2.506538
 B                  -0.031235    0.458878   -1.669943
 H                   0.168241    1.458188    0.652261
 H                  -1.172042   -1.276992    1.772897
 H                   1.656379   -0.868587    1.810414
 H                   0.016233    1.512418   -2.234443
 H                  -2.459967    0.610998   -0.251658
 H                   3.964727    0.428939    0.336186
 C                   3.610054    0.159717   -0.646380
 C                   2.942231    1.019521   -1.556873
 H                   4.040194   -2.020659   -0.764130
 H                   2.704287    2.058308   -1.387836
 C                   2.621582    0.273176   -2.732580
 H                   2.122099    0.654379   -3.608844
 C                   3.038335   -1.052945   -2.516793
 H                   2.896652   -1.881008   -3.194776
 C                   3.644880   -1.127573   -1.224276
 H                  -1.552844   -4.978175   -1.069706
 C                  -2.245116   -4.184674   -0.833293
 C                  -3.028251   -3.463026   -1.757521
 H                  -1.994374   -3.948749    1.376873
 H                  -3.044995   -3.607173   -2.826784
 C                  -3.748436   -2.464996   -1.036263
 H                  -4.398497   -1.718779   -1.466146
 C                  -3.422537   -2.593130    0.335276
 H                  -3.765475   -1.948439    1.129302
 C                  -2.479585   -3.640680    0.463753
09v-Co2Se2-3
 B                  -0.773406   -2.360748    1.541206
 H                  -0.765076   -3.241625    2.347102
 B                  -1.128082   -2.626723   -0.110141
 B                  -2.050112   -1.433544    0.641420
Co                  -1.371538   -0.508670    2.414001
 H                  -0.261762    0.685649    4.751877
 C                  -1.169417    0.266037    4.345424
 C                  -1.534742   -1.114704    4.363920
 H                  -2.174074    2.023412    3.431254
 H                  -0.950244   -1.916614    4.787978
 C                  -2.790470   -1.253191    3.721655
 H                  -3.322206   -2.177191    3.556981
 C                  -3.167950    0.023685    3.245830
 H                  -4.049783    0.247386    2.665100
 C                  -2.170458    0.966539    3.651216
Co                   0.828920   -2.222219   -0.125789
 H                   2.283954   -1.464736   -2.392229
 C                   2.172213   -2.267815   -1.680445
 C                   1.227990   -3.331842   -1.768864
 H                   3.631425   -1.734994   -0.087251
 H                   0.514170   -3.479376   -2.563714
 C                   1.370117   -4.144185   -0.610509
 H                   0.775661   -5.009683   -0.365247
 C                   2.367912   -3.558130    0.201126
 H                   2.664158   -3.900458    1.181055
 C                   2.877257   -2.407353   -0.466988
 H                  -1.613776   -3.602928   -0.593262
Se                  -1.398751    0.576000    0.320860
 H                  -3.236110   -1.542234    0.579815
 B                  -0.833622   -1.135813   -0.850296
 H                  -1.072068   -0.859593   -1.986067
 B                   0.513476   -0.170561    0.007419
 H                   1.283865    0.584691   -0.495505
Se                   0.858178   -0.965822    1.876234
09v-Co2Se2-4
 B                  -1.429630   -2.097984   -1.005912
Co                  -1.426527    1.254698   -0.692669
 B                   0.294841    0.540361   -1.209737
Co                   0.573287   -1.475254   -0.946281
Se                  -2.765043   -1.693189    0.439123
 B                  -0.700958   -1.551826    0.704001
 B                  -0.068080    0.062164    0.418606
 B                  -1.729951   -0.013177    0.898251
Se                  -1.150146   -0.540096   -2.317692
 H                   0.727258    0.502846    1.205393
 H                   1.162915    1.133101   -1.774177
 H                  -1.541786   -3.182040   -1.489287
 H                  -0.332513   -2.265005    1.584311
 H                  -2.047907    0.402038    1.973347
 H                  -1.619379    2.977980   -2.947680
 C                  -1.848996    2.909020   -1.894956
 C                  -1.008632    3.295504   -0.834038
 H                  -3.884615    1.975256   -1.898042
 H                  -0.013660    3.703219   -0.923104
 C                  -1.667187    2.963051    0.380437
 H                  -1.263957    3.086264    1.373662
 C                  -2.957209    2.434954    0.065255
 H                  -3.700028    2.108041    0.774950
 C                  -3.054468    2.377175   -1.336766
 H                   3.156921   -0.417121   -0.728550
 C                   2.629119   -1.335944   -0.928614
 C                   2.199540   -1.793395   -2.193570
 H                   2.270951   -2.159394    1.115197
 H                   2.337138   -1.278929   -3.132422
 C                   1.486675   -3.011126   -2.008068
 H                   0.993087   -3.578961   -2.781800
 C                   1.474588   -3.305931   -0.628304
 H                   0.971249   -4.135748   -0.157697
 C                   2.159880   -2.257235    0.046917
09v-Co2Se2-5
Co                  -1.624046   -1.976669   -0.439957
 B                  -0.759538    1.149169    0.013040
 B                  -1.786697   -0.070706   -0.865284
 B                  -1.187451   -0.467115    0.730204
Se                   0.864276    0.229227    0.906500
 B                   0.261783   -1.599536   -0.045887
Co                   1.563263   -0.390155   -1.246709
 B                  -0.369924   -1.182850   -1.724811
Se                  -0.221702    0.946004   -1.974613
 H                  -1.128159    2.203063    0.413778
 H                  -1.645607   -0.337340    1.824009
 H                   0.891052   -2.488393    0.446908
 H                  -0.331318   -1.676338   -2.812764
 H                  -2.800581    0.428903   -1.247203
 H                   3.532293   -1.940853   -0.017413
 C                   3.321433   -1.383928   -0.917324
 C                   3.613018   -0.002434   -1.135752
 H                   2.330477   -2.898492   -2.219593
 H                   4.077450    0.665052   -0.425769
 C                   3.134076    0.346213   -2.409998
 H                   3.165261    1.329007   -2.855299
 C                   2.541917   -0.817521   -2.990459
 H                   2.050609   -0.865957   -3.950108
 C                   2.693323   -1.892262   -2.080582
 H                  -0.907950   -4.623454   -1.112403
 C                  -1.733231   -4.017530   -0.770934
 C                  -2.671248   -3.344140   -1.596425
 H                  -1.503013   -4.065413    1.448192
 H                  -2.679723   -3.339483   -2.675375
 C                  -3.566590   -2.638357   -0.754438
 H                  -4.374443   -2.001380   -1.079967
 C                  -3.182192   -2.872997    0.590813
 H                  -3.648521   -2.447835    1.466061
 C                  -2.048821   -3.726272    0.581421
09v-Co2Se2-6
 B                   0.754727   -1.212109   -0.487781
 H                   0.510254   -1.012987   -1.636970
Co                  -0.345052   -2.496312    0.727784
Se                   1.829097   -2.828957    0.012628
Co                   0.400313    0.767416    2.356783
 B                   0.215109   -1.245423    2.359695
 H                  -0.307040   -1.608020    3.376503
 B                   1.854075   -0.626892    2.285165
 H                   2.846629   -0.539881    2.942117
Se                   1.710678    0.416030    0.490327
 B                  -0.309442   -0.418334    0.837036
 H                  -1.217013    0.149836    0.304413
 B                   1.451460   -2.414182    1.924857
 H                   1.731597   -3.287757    2.688375
 H                  -0.440207   -5.305355    0.842596
 C                  -1.070440   -4.435588    0.738652
 C                  -1.415379   -3.798196   -0.492436
 H                  -1.527397   -3.900694    2.847708
 H                  -1.092425   -4.106511   -1.474815
 C                  -2.192724   -2.664468   -0.192799
 H                  -2.564589   -1.941361   -0.901760
 C                  -2.313882   -2.580936    1.224941
 H                  -2.826755   -1.804302    1.770744
 C                  -1.643234   -3.699693    1.794581
 H                   2.070623    2.482012    3.841611
 C                   1.036103    2.257731    3.633045
 C                   0.229498    1.316522    4.316494
 H                   0.591074    3.551959    1.870336
 H                   0.539858    0.683070    5.132589
 C                  -1.050028    1.307492    3.692340
 H                  -1.875102    0.667904    3.965766
 C                  -1.046326    2.267379    2.645622
 H                  -1.861336    2.480627    1.971648
 C                   0.243862    2.834565    2.599078
09v-Co2Se2-7
 B                   0.006108   -0.787614    0.538873
 H                  -0.472306   -0.059256   -0.274332
Co                  -0.300870   -2.896027    0.398366
Se                   1.683018   -1.813424   -0.067705
 B                   0.182334   -0.228051    2.250496
 H                   0.115733    0.954490    2.428798
Co                  -0.618797   -1.228741    3.821979
 B                   1.238700   -1.367473    3.093402
 H                   2.202820   -1.380015    3.797629
 B                   1.682780   -0.589003    1.471850
 H                   2.495020    0.276368    1.370802
 B                  -1.041204   -1.486769    1.830935
 H                  -2.227696   -1.462900    1.697384
Se                   0.186024   -3.102705    2.712270
 H                   0.768745   -4.773868   -1.423065
 C                  -0.161109   -4.385219   -1.036950
 C                  -0.869489   -3.252163   -1.541731
 H                  -0.556810   -5.687552    0.719544
 H                  -0.566230   -2.636246   -2.374309
 C                  -2.019001   -3.059041   -0.741117
 H                  -2.730983   -2.254607   -0.838575
 C                  -2.001749   -4.034786    0.283567
 H                  -2.715305   -4.120749    1.088301
 C                  -0.857975   -4.866270    0.087460
 H                   0.513901   -1.316273    6.399409
 C                  -0.388104   -1.058207    5.867078
 C                  -1.469127   -1.931490    5.575744
 H                  -0.043446    1.063091    5.271434
 H                  -1.519033   -2.977298    5.840093
 C                  -2.450078   -1.215729    4.842806
 H                  -3.377344   -1.614369    4.461843
 C                  -1.958074    0.093665    4.642246
 H                  -2.440974    0.875686    4.076510
 C                  -0.682443    0.193947    5.274543
09v-Co2Se2-8
Co                  -1.847829   -1.432017   -0.136525
 B                  -0.068764    1.393030   -1.198982
 B                   1.031012    0.259359   -0.638577
Co                   0.623163   -1.819670   -0.447011
Se                  -0.377432   -1.627421    1.607511
 B                   0.901121   -0.214229    1.079889
 B                   0.226661    1.327633    0.491796
Se                  -1.735859    0.937325   -0.129288
 B                  -0.447243   -0.336765   -1.471299
 H                  -0.044541    2.234527   -2.034620
 H                   0.449357    2.282754    1.166995
 H                   2.139464    0.455772   -1.046775
 H                  -0.794792   -0.565484   -2.592203
 H                   1.912049   -0.256079    1.719371
 H                  -2.103868   -3.400239   -2.164268
 C                  -2.644811   -2.901889   -1.376295
 C                  -3.377093   -1.703757   -1.508411
 H                  -2.206621   -4.161070    0.416136
 H                  -3.488674   -1.120887   -2.409155
 C                  -3.907106   -1.374126   -0.226155
 H                  -4.491734   -0.497539    0.008051
 C                  -3.498859   -2.364863    0.690963
 H                  -3.712744   -2.381062    1.748383
 C                  -2.694012   -3.301336   -0.015874
 H                   3.405258   -1.852453   -0.355624
 C                   2.564656   -2.415411   -0.729014
 C                   1.913735   -2.214735   -1.977366
 H                   2.085187   -3.778490    0.962055
 H                   2.186176   -1.487142   -2.725408
 C                   0.816811   -3.111890   -2.047759
 H                   0.116551   -3.173842   -2.865556
 C                   0.782144   -3.859367   -0.847190
 H                   0.055490   -4.611173   -0.582528
 C                   1.865305   -3.429616   -0.035005
09v-Co2Se2-9
 B                  -1.300824   -1.704822   -0.683462
Se                  -2.153080    0.035040    0.070306
 B                   0.916976    0.258437   -1.026216
Co                   0.652574   -1.710154   -0.558415
 B                  -0.599048   -1.175852    0.976564
 B                   0.896414   -0.272929    0.865329
Se                   0.731700    1.735549    0.388656
 B                  -0.632492    0.606871    1.345145
Co                  -0.843773   -0.264063   -1.915748
 H                   1.906817    0.507092   -1.656788
 H                  -0.954978   -1.849842    1.893890
 H                  -2.051015   -2.626624   -0.800772
 H                   1.742679   -0.468630    1.681516
 H                  -0.971543    0.936510    2.434964
 H                   0.795490   -0.965179   -4.069108
 C                  -0.132031   -0.473585   -3.821410
 C                  -0.279351    0.916143   -3.534391
 H                  -1.627741   -2.133398   -3.925519
 H                   0.507448    1.653055   -3.531340
 C                  -1.635094    1.135244   -3.224813
 H                  -2.071211    2.073032   -2.914991
 C                  -2.335896   -0.104404   -3.362996
 H                  -3.388000   -0.257572   -3.174666
 C                  -1.411114   -1.090239   -3.755449
 H                   3.424356   -1.791217   -0.099618
 C                   2.603207   -2.391007   -0.459309
 C                   2.142429   -2.453426   -1.796227
 H                   1.813283   -3.327384    1.405076
 H                   2.563356   -1.913333   -2.629208
 C                   1.011640   -3.309495   -1.832231
 H                   0.417666   -3.544206   -2.701486
 C                   0.774532   -3.777507   -0.515634
 H                  -0.038182   -4.415799   -0.206258
 C                   1.752466   -3.203613    0.335048
10v-Co2S2-1
 H                  -1.621669    2.102823   -1.574163
 B                  -1.082800   -0.897818    0.997017
Co                  -2.723846   -0.072682   -0.009811
 S                  -1.741193   -0.468273   -1.937086
 B                   0.278906   -1.621264    0.147003
 B                  -1.463163   -1.651151   -0.547947
 B                  -0.985968    0.872615    0.683805
Co                   0.776397   -0.015789    1.387355
 S                   1.403325   -0.414874   -0.681628
 B                  -1.315054    1.083805   -1.033196
 B                   0.427556    1.113799   -0.337505
 H                   0.993294    2.147322   -0.528398
 H                   0.729324   -2.711118    0.332511
 H                  -1.885347   -2.755802   -0.710545
 H                  -1.265779    1.833276    1.345686
 H                  -1.450757   -1.536070    1.943942
 H                  -3.502507    0.482228    2.593421
 C                  -3.900378    0.306103    1.606631
 C                  -4.252149   -0.961252    1.063542
 H                  -3.937341    2.352889    0.712392
 H                  -4.146780   -1.913948    1.557987
 C                  -4.670379   -0.755024   -0.267131
 H                  -4.938687   -1.525596   -0.973505
 C                  -4.601426    0.641016   -0.543531
 H                  -4.808460    1.106171   -1.495151
 C                  -4.141029    1.298196    0.615872
 H                   3.288194    1.215479    1.737707
 C                   2.490866    0.740083    2.288370
 C                   2.376279   -0.656101    2.548223
 H                   1.112719    2.430864    2.726314
 H                   3.070891   -1.416736    2.226310
 C                   1.159936   -0.878869    3.225948
 H                   0.759505   -1.836443    3.519161
 C                   0.507467    0.377740    3.366228
 H                  -0.463938    0.539304    3.805900
 C                   1.346057    1.380856    2.805502
10v-Co2S2-2
 H                  -0.231436    1.474531    2.221529
 B                  -1.013343   -0.433556    0.621059
Co                  -0.152122   -2.130030   -0.219361
 B                  -1.241546    1.059140   -0.239979
 S                   0.244558    2.087076   -0.385125
Co                   1.913325    0.954031    0.355084
 B                  -1.209694   -0.592259   -1.128389
 B                  -0.029871    0.949345    1.172093
 B                   0.762770   -0.641694    0.960860
 S                   0.346932   -0.976646   -2.032346
 B                   1.534033   -0.914171   -0.610890
 H                   1.162914   -1.131771    1.980927
 H                   2.551624   -1.501486   -0.845401
 H                  -2.228585   -0.773376   -1.723010
 H                  -2.274939    1.649242   -0.281251
 H                  -1.957634   -0.703662    1.306254
 H                   1.531246   -3.770676    1.308698
 C                   0.603612   -3.783142    0.758839
 C                   0.450080   -4.076768   -0.613106
 H                  -0.879100   -3.083591    2.274328
 H                   1.243700   -4.323181   -1.301646
 C                  -0.924051   -3.914939   -0.949306
 H                  -1.347392   -4.015725   -1.936987
 C                  -1.619006   -3.519595    0.212948
 H                  -2.666278   -3.269066    0.275483
 C                  -0.671813   -3.415262    1.269320
 H                   4.271976    0.446334   -1.073222
 C                   3.898746    0.936925   -0.188319
 C                   3.716598    0.332080    1.090117
 H                   3.413833    2.982887   -0.912655
 H                   3.918023   -0.698465    1.335373
 C                   3.163138    1.299465    1.960028
 H                   2.856775    1.132025    2.980945
 C                   2.986478    2.498696    1.222652
 H                   2.535343    3.408061    1.589277
 C                   3.453779    2.274006   -0.099601
10v-Co2S2-3
Co                  -1.258025   -1.260196    0.774553
 S                  -1.614814    0.882353    1.117398
 B                   0.049434    0.744656   -1.676525
 B                  -0.190207   -0.842988   -1.011323
 B                  -0.032250    0.188436    1.690490
 S                   1.227981    1.800364   -0.705217
 B                   1.448602   -0.128787   -0.902560
 B                   0.785996   -0.878128    0.547631
 B                   1.493632    0.682227    0.734247
Co                  -1.907005    0.371267   -0.947030
 H                   2.455716    0.926687    1.389771
 H                  -0.252906   -1.767854   -1.772667
 H                   2.403187   -0.521580   -1.489318
 H                   1.442239   -1.752206    1.034078
 H                   0.129675    0.180961    2.874279
 H                   0.095552    1.022504   -2.836489
 H                  -2.024198   -0.315836   -3.652579
 C                  -2.610854    0.139049   -2.870351
 C                  -2.589967    1.518631   -2.505168
 H                  -3.676706   -1.591722   -1.980340
 H                  -2.006791    2.290206   -2.981075
 C                  -3.451254    1.687060   -1.398362
 H                  -3.618031    2.607901   -0.860487
 C                  -3.984906    0.420023   -1.058402
 H                  -4.647013    0.220415   -0.230159
 C                  -3.475096   -0.532065   -1.982229
 H                  -0.402448   -2.696666    3.017513
 C                  -1.137858   -2.715760    2.228923
 C                  -0.960942   -3.275567    0.935569
 H                  -2.833804   -1.563147    3.094023
 H                  -0.067651   -3.755900    0.569871
 C                  -2.139246   -3.034043    0.183646
 H                  -2.289783   -3.311141   -0.847498
 C                  -3.041642   -2.320202    1.008202
 H                  -4.018061   -1.961478    0.724623
 C                  -2.422087   -2.123673    2.268770
10v-Co2S2-4
 B                  -1.004805   -0.307176    0.832985
 B                  -0.212515   -1.683019   -0.076354
 B                  -1.068235    1.229586    0.087241
 B                   0.466860    1.492472   -0.516810
 S                   1.861854    0.535695    0.298133
 B                  -0.844004    0.020495   -1.064768
Co                   0.218651    1.238590    1.620033
 B                   0.648602   -0.799488    1.214082
 S                   0.309440   -1.231202   -1.841553
Co                   1.855214   -1.603015   -0.321671
 H                   0.968269   -1.325074    2.237210
 H                  -1.795800    0.082279   -1.787483
 H                  -2.005293    1.952322   -0.047015
 H                  -1.929047   -0.720783    1.468669
 H                  -0.758278   -2.728520    0.092275
 H                   0.823093    2.451261   -1.132995
 H                   3.681798   -2.033790    1.764900
 C                   3.403287   -2.391865    0.785802
 C                   3.913767   -1.906211   -0.457249
 H                   1.863161   -3.938044    1.236259
 H                   4.634642   -1.111462   -0.575410
 C                   3.260165   -2.592705   -1.494339
 H                   3.389940   -2.425080   -2.552460
 C                   2.334113   -3.503581   -0.897192
 H                   1.643861   -4.140510   -1.429050
 C                   2.453439   -3.401957    0.509880
 H                   2.078131    3.187651    2.471560
 C                   1.151600    2.709453    2.750806
 C                   1.026996    1.521768    3.523957
 H                  -0.382820    3.966206    1.734736
 H                   1.842583    0.941908    3.927950
 C                  -0.341811    1.191628    3.603265
 H                  -0.760660    0.314982    4.071900
 C                  -1.070794    2.171314    2.871132
 H                  -2.136481    2.174181    2.706142
 C                  -0.143221    3.121449    2.361205
10v-Co2S2-5
 S                   0.102459    0.948062    1.067014
 B                   1.048782   -2.234008    0.877612
 H                   1.118382   -3.292008    1.428522
 B                   2.365511   -1.117191    0.655047
 H                   3.473054   -1.436998    0.977272
 B                   1.998810    0.621947    0.708442
 H                   2.782841    1.458492    1.031898
 S                  -0.165824   -2.256822   -0.487535
 B                   1.735467   -1.917573   -0.808247
 H                   2.362458   -2.749142   -1.386288
 B                   2.087543   -0.176689   -0.883641
 H                   3.013421    0.149257   -1.568396
 B                   0.768961    0.931863   -0.634413
 H                   0.636842    1.989738   -1.174067
Co                   0.360830   -0.739088   -1.911958
Co                   1.100808   -0.563757    2.219143
 H                   3.367338   -0.008294    3.740898
 C                   2.354918   -0.369407    3.834419
 C                   1.936464   -1.711370    3.691371
 H                   1.177357    1.508117    4.103997
 H                   2.574600   -2.553494    3.476334
 C                   0.515352   -1.745233    3.793924
 H                  -0.104585   -2.621221    3.685678
 C                   0.063479   -0.423107    4.005697
 H                  -0.966703   -0.109141    4.077225
 C                   1.196332    0.432364    4.019153
 H                   1.958430   -1.283517   -4.129891
 C                   0.975205   -0.927905   -3.863478
 C                   0.626243    0.411845   -3.580952
 H                  -0.213436   -2.811480   -3.709691
 H                   1.294827    1.257569   -3.600136
 C                  -0.742112    0.438273   -3.182645
 H                  -1.289934    1.311088   -2.863984
 C                  -1.232644   -0.886309   -3.225883
 H                  -2.221532   -1.205847   -2.934418
 C                  -0.171104   -1.735666   -3.634475
10v-Co2S2-6
 B                  -1.814598   -1.482706   -1.315272
 B                  -1.754908    0.223471   -1.781157
 B                  -0.639041    0.888985   -0.609958
 S                  -0.059014   -2.226569   -0.818365
 B                  -1.405993   -1.617001    0.550694
 B                  -0.878461   -0.053007    1.164659
 B                   0.363759   -1.313873    0.812339
 S                   0.847334    0.475074    0.509907
Co                  -2.555028   -0.063637   -0.013974
Co                  -0.122507   -0.605122   -2.317899
 H                  -0.660238    2.086062   -0.710270
 H                  -2.490576   -2.334151   -1.813233
 H                  -2.372998    0.877197   -2.569342
 H                  -1.841393   -2.536519    1.170716
 H                  -1.092733    0.288768    2.284985
 H                   0.963276   -1.938118    1.626857
 H                   2.172800    0.982713   -2.678116
 C                   1.508912    0.312714   -3.202042
 C                   0.285478    0.673606   -3.842708
 H                   2.454481   -1.671268   -2.889687
 H                  -0.128445    1.667767   -3.899884
 C                  -0.299447   -0.505110   -4.372550
 H                  -1.246725   -0.565525   -4.885359
 C                   0.532668   -1.596125   -4.027526
 H                   0.343326   -2.635879   -4.246751
 C                   1.656767   -1.082609   -3.317637
 H                  -4.748293   -1.784346    0.287311
 C                  -4.465021   -0.747164    0.378145
 C                  -4.490013    0.216943   -0.664314
 H                  -3.759480   -0.605906    2.487446
 H                  -4.802652    0.041070   -1.681503
 C                  -3.973738    1.432226   -0.148520
 H                  -3.818781    2.343314   -0.704687
 C                  -3.632643    1.217399    1.210925
 H                  -3.172227    1.937996    1.868478
 C                  -3.945751   -0.125349    1.539608
10v-Co2S2-7
 B                  -1.182121   -0.718468    1.169594
Co                  -2.773100    0.099845    0.034233
 B                  -1.546238    0.032631   -1.626681
 B                   0.147435   -1.557742    0.402383
 B                  -1.467560   -1.435430   -0.432026
 B                  -1.011872    1.055554    0.924533
Co                   0.685092    0.019234    1.496977
 S                   0.110467   -1.039505   -1.583431
 S                  -1.478359    1.674476   -0.788642
 B                   1.188315   -0.148094   -0.276342
 H                   2.253495    0.087352   -0.766733
 H                   0.549723   -2.676991    0.493291
 H                  -1.947415   -2.473088   -0.768382
 H                  -2.001075   -0.061637   -2.724686
 H                  -1.293640    1.901785    1.726014
 H                  -1.643556   -1.278337    2.124647
 H                  -3.930584    0.149566    2.583505
 C                  -4.184064    0.076466    1.537886
 C                  -4.227479   -1.120713    0.771820
 H                  -4.400260    2.202220    0.924503
 H                  -4.029494   -2.115002    1.139696
 C                  -4.543654   -0.774436   -0.571537
 H                  -4.609636   -1.460671   -1.401474
 C                  -4.660320    0.629385   -0.641860
 H                  -4.833371    1.209057   -1.535515
 C                  -4.433158    1.155601    0.663290
 H                   3.024589    1.598932    1.502575
 C                   2.383803    1.016683    2.145908
 C                   2.492341   -0.378422    2.397658
 H                   0.879272    2.500968    2.840401
 H                   3.232875   -1.041601    1.977228
 C                   1.450612   -0.752104    3.291495
 H                   1.252427   -1.750185    3.650678
 C                   0.687368    0.399850    3.568326
 H                  -0.205811    0.439853    4.172636
 C                   1.258018    1.491280    2.855413
10v-Co2S2-8
Co                  -1.422191   -0.979277    0.530378
 B                  -1.327289    1.018547    0.811542
 S                   0.307697    0.455811   -1.953716
 B                  -0.021065   -1.203060   -0.954437
Co                  -0.001797    0.211494    2.267184
 S                   0.221864    1.986988    0.991473
 B                   1.488020   -0.286382   -0.713936
 B                   0.699953   -1.007945    0.653499
 B                   1.465926    0.626105    0.839817
 B                  -1.247609    0.261941   -1.007442
 H                  -2.206255    0.529363   -1.669744
 H                   2.552080    0.902228    1.255333
 H                  -0.072689   -2.185123   -1.626076
 H                   2.536093   -0.628881   -1.164021
 H                   1.304546   -1.945841    1.096611
 H                  -2.325525    1.632175    1.061974
 H                  -1.696327   -2.794195    2.716590
 C                  -2.173666   -2.448100    1.815077
 C                  -1.962217   -2.979872    0.525287
 H                  -3.450197   -0.740895    2.503214
 H                  -1.275420   -3.771117    0.268808
 C                  -2.763298   -2.239954   -0.386779
 H                  -2.793514   -2.377073   -1.456140
 C                  -3.472627   -1.259858    0.348648
 H                  -4.122765   -0.505386   -0.066349
 C                  -3.101491   -1.376984    1.705914
 H                   1.332380    1.973012    3.967636
 C                   0.788062    1.041268    3.979858
 C                   1.343922   -0.242728    3.767227
 H                  -1.319129    1.709568    4.301115
 H                   2.381224   -0.464494    3.574450
 C                   0.276248   -1.171104    3.759297
 H                   0.372350   -2.229590    3.577751
 C                  -0.932160   -0.460732    4.018556
 H                  -1.916634   -0.891024    4.095425
 C                  -0.617407    0.903621    4.150762
10v-Co2Se2-1
 H                  -1.634133    2.157346   -1.543473
 B                  -1.078899   -0.899222    0.986282
Co                  -2.718270   -0.075540   -0.021811
Se                  -1.762418   -0.508077   -2.089463
 B                   0.271718   -1.671674    0.178926
 B                  -1.479211   -1.701166   -0.519543
 B                  -0.978009    0.868021    0.664009
Co                   0.780616   -0.019597    1.374677
Se                   1.524947   -0.453077   -0.776977
 B                  -1.319318    1.123716   -1.036368
 B                   0.432128    1.153720   -0.336409
 H                   0.980076    2.201486   -0.498174
 H                   0.698721   -2.762253    0.408749
 H                  -1.915101   -2.806273   -0.634511
 H                  -1.261994    1.820576    1.337484
 H                  -1.452972   -1.514987    1.946922
 H                  -3.465656    0.466552    2.594227
 C                  -3.874432    0.300706    1.610129
 C                  -4.243139   -0.959614    1.062257
 H                  -3.904101    2.354331    0.731395
 H                  -4.140869   -1.916702    1.548792
 C                  -4.671927   -0.740485   -0.262481
 H                  -4.955727   -1.503436   -0.970941
 C                  -4.594696    0.657716   -0.529767
 H                  -4.809893    1.131961   -1.474949
 C                  -4.117937    1.302169    0.629464
 H                   3.270689    1.248831    1.756953
 C                   2.473696    0.759255    2.295342
 C                   2.376932   -0.640041    2.549887
 H                   1.067090    2.427389    2.725127
 H                   3.086880   -1.388945    2.234293
 C                   1.158384   -0.882901    3.215678
 H                   0.769702   -1.847355    3.501973
 C                   0.485779    0.363353    3.352231
 H                  -0.491777    0.509200    3.783661
 C                   1.315187    1.380778    2.803638
10v-Co2Se2-2
 H                  -0.229279    1.469452    2.199793
 B                  -1.013695   -0.436537    0.612070
Co                  -0.150920   -2.128169   -0.239009
 B                  -1.312345    1.047297   -0.224841
Se                   0.226730    2.227349   -0.490228
Co                   1.935296    0.965253    0.340893
 B                  -1.279704   -0.603579   -1.121756
 B                  -0.038432    0.949026    1.145969
 B                   0.767639   -0.627610    0.930242
Se                   0.349038   -0.979039   -2.195992
 B                   1.564730   -0.929886   -0.610115
 H                   1.165723   -1.115694    1.953165
 H                   2.584869   -1.523878   -0.812331
 H                  -2.319073   -0.810390   -1.670348
 H                  -2.361416    1.609602   -0.221689
 H                  -1.932960   -0.720827    1.326213
 H                   1.559282   -3.754903    1.275708
 C                   0.622489   -3.772287    0.741761
 C                   0.446730   -4.076398   -0.624784
 H                  -0.834866   -3.059457    2.275309
 H                   1.228665   -4.329945   -1.323919
 C                  -0.933605   -3.917794   -0.939657
 H                  -1.373639   -4.029039   -1.918764
 C                  -1.609134   -3.514055    0.230682
 H                  -2.655160   -3.262712    0.308347
 C                  -0.644291   -3.399867    1.269953
 H                   4.321828    0.425843   -1.025592
 C                   3.932096    0.922374   -0.151138
 C                   3.707811    0.321612    1.122035
 H                   3.496366    2.974141   -0.889609
 H                   3.889914   -0.710870    1.373872
 C                   3.141759    1.296613    1.975716
 H                   2.805290    1.133540    2.987778
 C                   2.999897    2.497203    1.233267
 H                   2.554173    3.413700    1.588328
 C                   3.500869    2.264716   -0.076109
10v-Co2Se2-3
Co                  -1.258473   -1.246669    0.793396
Se                  -1.666282    0.998679    1.219433
 B                   0.039202    0.754554   -1.695959
 B                  -0.203798   -0.812283   -0.998549
 B                   0.023907    0.143176    1.746869
Se                   1.289840    1.960235   -0.695119
 B                   1.439329   -0.114171   -0.895490
 B                   0.787272   -0.879905    0.546260
 B                   1.542757    0.648676    0.777033
Co                  -1.928586    0.390597   -0.957599
 H                   2.518317    0.835120    1.431395
 H                  -0.266291   -1.736729   -1.761755
 H                   2.381792   -0.518702   -1.494201
 H                   1.442804   -1.776084    0.993587
 H                   0.205695    0.087101    2.925703
 H                   0.076860    1.005104   -2.861979
 H                  -2.017335   -0.356239   -3.645629
 C                  -2.613846    0.109857   -2.877604
 C                  -2.609401    1.497291   -2.543362
 H                  -3.669921   -1.611221   -1.956722
 H                  -2.029721    2.263695   -3.031687
 C                  -3.480441    1.681780   -1.446907
 H                  -3.664693    2.613708   -0.934539
 C                  -4.003963    0.416603   -1.081978
 H                  -4.672501    0.229094   -0.256104
 C                  -3.478782   -0.549990   -1.981295
 H                  -0.406029   -2.712418    3.020155
 C                  -1.138906   -2.719953    2.229063
 C                  -0.958622   -3.262599    0.928746
 H                  -2.840446   -1.584138    3.105601
 H                  -0.064163   -3.737616    0.559096
 C                  -2.136014   -3.014877    0.177391
 H                  -2.283074   -3.280813   -0.857110
 C                  -3.039416   -2.309860    1.006978
 H                  -4.015579   -1.948448    0.725920
 C                  -2.423023   -2.128759    2.272769
10v-Co2Se2-4
 B                  -0.966115   -0.300688    0.816710
 B                  -0.170942   -1.610950   -0.132716
 B                  -1.094022    1.261578    0.119299
 B                   0.394989    1.572235   -0.564332
Se                   2.012377    0.657651    0.236847
 B                  -0.876421    0.055935   -1.043595
Co                   0.222004    1.269519    1.615693
 B                   0.689822   -0.788213    1.189896
Se                   0.401410   -1.147298   -2.058401
Co                   1.908950   -1.610248   -0.345493
 H                   1.000213   -1.319187    2.213005
 H                  -1.847594    0.092094   -1.739987
 H                  -2.056595    1.957173    0.025061
 H                  -1.875186   -0.740208    1.458153
 H                  -0.729944   -2.656790   -0.021711
 H                   0.666513    2.552185   -1.189831
 H                   3.683342   -2.050827    1.780606
 C                   3.401234   -2.426833    0.809341
 C                   3.949872   -2.008829   -0.440467
 H                   1.781354   -3.880936    1.287846
 H                   4.713449   -1.258048   -0.576677
 C                   3.276996   -2.701005   -1.463789
 H                   3.432796   -2.579340   -2.524732
 C                   2.304249   -3.549690   -0.851564
 H                   1.593615   -4.173762   -1.371289
 C                   2.406746   -3.400188    0.552191
 H                   2.022828    3.262338    2.495782
 C                   1.116755    2.743998    2.770525
 C                   1.042229    1.535366    3.517870
 H                  -0.471016    3.971114    1.801151
 H                   1.881803    0.975708    3.900388
 C                  -0.313001    1.156412    3.602098
 H                  -0.695967    0.254084    4.052410
 C                  -1.084032    2.127394    2.901470
 H                  -2.151201    2.097512    2.749368
 C                  -0.195812    3.120502    2.404646
10v-Co2Se2-5
Se                  -0.051166    1.036584    1.099311
 B                   1.071226   -2.267801    0.918282
 H                   1.193260   -3.322465    1.464456
 B                   2.335750   -1.119615    0.660021
 H                   3.449514   -1.430984    0.971452
 B                   1.973650    0.613598    0.703101
 H                   2.760661    1.444339    1.034087
Se                  -0.341702   -2.329290   -0.457957
 B                   1.696744   -1.919821   -0.792529
 H                   2.312918   -2.754222   -1.378090
 B                   2.061558   -0.188488   -0.881101
 H                   2.999351    0.116746   -1.560459
 B                   0.793343    0.966973   -0.682389
 H                   0.722797    2.020853   -1.239291
Co                   0.327778   -0.720816   -1.929118
Co                   1.078769   -0.578139    2.246704
 H                   3.343399    0.104940    3.711711
 C                   2.355455   -0.312585    3.828909
 C                   2.010321   -1.676988    3.693167
 H                   1.082175    1.494452    4.136970
 H                   2.690058   -2.481700    3.462818
 C                   0.596848   -1.791335    3.831011
 H                   0.025440   -2.701355    3.738032
 C                   0.075425   -0.496918    4.052839
 H                  -0.968742   -0.242954    4.153180
 C                   1.158946    0.422176    4.042616
 H                   1.957232   -1.367723   -4.089045
 C                   0.983027   -0.966883   -3.855894
 C                   0.683727    0.391672   -3.602792
 H                  -0.289815   -2.795353   -3.714754
 H                   1.388414    1.207647   -3.617241
 C                  -0.692006    0.482268   -3.243371
 H                  -1.210515    1.382589   -2.953499
 C                  -1.236560   -0.821141   -3.277969
 H                  -2.246676   -1.093034   -3.012243
 C                  -0.201761   -1.721885   -3.647379
10v-Co2Se2-6
 B                  -1.848538   -1.480340   -1.337623
 B                  -1.739022    0.223589   -1.780975
 B                  -0.632881    0.865507   -0.587688
Se                  -0.021375   -2.413833   -0.849896
 B                  -1.440147   -1.642310    0.557559
 B                  -0.869073   -0.085090    1.146086
 B                   0.330066   -1.417075    0.921224
Se                   1.043882    0.441252    0.546063
Co                  -2.546669   -0.062657   -0.012972
Co                  -0.115788   -0.612053   -2.336430
 H                  -0.638820    2.063110   -0.681160
 H                  -2.565230   -2.287424   -1.852741
 H                  -2.355612    0.889585   -2.560442
 H                  -1.919253   -2.530146    1.192249
 H                  -1.080405    0.287278    2.256618
 H                   0.841588   -2.058383    1.780690
 H                   2.055712    1.121806   -2.723491
 C                   1.443873    0.399055   -3.240519
 C                   0.198138    0.663502   -3.884909
 H                   2.529907   -1.505406   -2.896092
 H                  -0.281916    1.625917   -3.960960
 C                  -0.302854   -0.562568   -4.393948
 H                  -1.244121   -0.699004   -4.903442
 C                   0.601503   -1.585626   -4.028896
 H                   0.484849   -2.639286   -4.232555
 C                   1.689850   -0.983250   -3.328704
 H                  -4.758346   -1.753851    0.299935
 C                  -4.464039   -0.719283    0.385070
 C                  -4.478799    0.238722   -0.662713
 H                  -3.755983   -0.573826    2.493686
 H                  -4.791652    0.059591   -1.679248
 C                  -3.947616    1.450514   -0.154211
 H                  -3.780359    2.355804   -0.716212
 C                  -3.609131    1.239941    1.206537
 H                  -3.136600    1.958100    1.858168
 C                  -3.937045   -0.096542    1.543259
10v-Co2Se2-7
 B                  -1.170163   -0.704191    1.132174
Co                  -2.776802    0.111545    0.021242
 B                  -1.626807    0.008120   -1.691343
 B                   0.161752   -1.548400    0.380283
 B                  -1.473069   -1.419137   -0.466072
 B                  -1.019009    1.062801    0.950907
Co                   0.695895    0.025825    1.488848
Se                   0.195202   -1.072004   -1.749561
Se                  -1.484874    1.820068   -0.874808
 B                   1.282182   -0.171770   -0.256790
 H                   2.382812    0.018448   -0.684711
 H                   0.538847   -2.672320    0.514597
 H                  -1.962455   -2.464060   -0.766305
 H                  -2.122297   -0.111302   -2.769229
 H                  -1.316473    1.882178    1.773744
 H                  -1.625678   -1.282234    2.080621
 H                  -3.878209    0.154647    2.593181
 C                  -4.154813    0.078397    1.553740
 C                  -4.205023   -1.119961    0.789487
 H                  -4.403168    2.201525    0.944610
 H                  -3.990753   -2.112200    1.153624
 C                  -4.553402   -0.777301   -0.546422
 H                  -4.630895   -1.464554   -1.374520
 C                  -4.681628    0.625360   -0.615625
 H                  -4.880098    1.202751   -1.505361
 C                  -4.431438    1.154611    0.684591
 H                   3.038986    1.598065    1.541395
 C                   2.384348    1.016784    2.171398
 C                   2.484688   -0.379494    2.423870
 H                   0.871146    2.503765    2.840316
 H                   3.232123   -1.043508    2.017253
 C                   1.427770   -0.751274    3.299916
 H                   1.219751   -1.749428    3.653311
 C                   0.661689    0.401250    3.561962
 H                  -0.243957    0.442217    4.147332
 C                   1.246886    1.493094    2.859727
10v-Co2Se2-8
Co                  -1.428862   -0.970735    0.528922
 B                  -1.386480    1.007201    0.843861
Se                   0.354277    0.520317   -2.102203
 B                  -0.020789   -1.193873   -0.946138
Co                   0.000706    0.231107    2.263090
Se                   0.230446    2.142858    0.972468
 B                   1.528106   -0.328904   -0.702250
 B                   0.693150   -0.994226    0.659035
 B                   1.507107    0.606468    0.842760
 B                  -1.276937    0.272284   -1.006437
 H                  -2.252138    0.550194   -1.639734
 H                   2.592119    0.857338    1.276553
 H                  -0.086836   -2.186973   -1.600024
 H                   2.568667   -0.734453   -1.115919
 H                   1.275738   -1.944065    1.108046
 H                  -2.402984    1.582201    1.110385
 H                  -1.683018   -2.798436    2.708717
 C                  -2.165124   -2.455043    1.808803
 C                  -1.949270   -2.979774    0.517161
 H                  -3.459650   -0.765132    2.505590
 H                  -1.254567   -3.762715    0.256871
 C                  -2.757837   -2.243425   -0.391082
 H                  -2.787373   -2.376224   -1.461022
 C                  -3.477749   -1.274315    0.349103
 H                  -4.136338   -0.525203   -0.062065
 C                  -3.104846   -1.393873    1.705169
 H                   1.345135    1.971478    3.985399
 C                   0.795287    1.043088    3.982203
 C                   1.344796   -0.241719    3.760629
 H                  -1.309694    1.718248    4.309403
 H                   2.381271   -0.467647    3.568634
 C                   0.272349   -1.164393    3.744778
 H                   0.364183   -2.221996    3.556410
 C                  -0.932697   -0.450768    4.011016
 H                  -1.919272   -0.876758    4.084555
 C                  -0.611784    0.910374    4.152104
11v-Co2S2-10
 H                   2.219224   -0.179883   -1.332135
 B                  -1.165428   -1.307294    0.551294
 B                  -1.844149    0.219440    0.908503
 B                   0.471383    1.610259   -0.376166
 B                   1.193333   -0.008781   -0.753692
 B                  -0.207899   -1.164966   -1.081634
 S                  -0.524466    1.550555    1.321421
 S                   0.750768   -1.313329    0.653309
Co                  -2.067914   -0.373480   -1.066390
Co                   1.492774    0.677362    1.226537
 B                  -0.271454    0.542010   -1.564386
 B                  -1.363336    1.425194   -0.476158
 H                   0.954863    2.656814   -0.671878
 H                  -2.839501    0.468947    1.525836
 H                  -1.566106   -2.393219    0.858003
 H                  -0.120321    0.874312   -2.702016
 H                   0.052155   -2.096358   -1.778482
 H                  -1.962102    2.425922   -0.722424
 H                  -2.855663   -2.972055   -1.746382
 C                  -3.150542   -1.940612   -1.858653
 C                  -2.735424   -1.062899   -2.887339
 H                  -4.357108   -1.567817   -0.020155
 H                  -2.071229   -1.308475   -3.701385
 C                  -3.281785    0.222257   -2.616860
 H                  -3.101232    1.118508   -3.189765
 C                  -4.033769    0.136094   -1.421555
 H                  -4.524320    0.955289   -0.919867
 C                  -3.942867   -1.197416   -0.945056
 H                   3.950850   -0.639660    1.063054
 C                   3.460356    0.183935    1.559301
 C                   2.731474    0.103859    2.786749
 H                   3.809782    1.882546    0.163941
 H                   2.582944   -0.786866    3.377936
 C                   2.191400    1.375637    3.049005
 H                   1.551693    1.638279    3.877834
 C                   2.584909    2.247699    1.986727
 H                   2.289433    3.279859    1.876050
 C                   3.397002    1.515915    1.090751
11v-Co2S2-11
 B                  -1.562150   -1.103701    0.292638
Co                  -1.860236    0.856676    0.981742
 S                   0.282003    1.043080    1.645496
 S                   1.449798   -1.081767   -0.354333
 B                  -0.440180   -1.362154   -1.021976
 B                  -0.728396   -0.739510    1.802469
 B                  -0.064353   -1.897227    0.720404
 B                  -1.246445    0.198339   -0.941478
 B                   1.049929   -0.678403    1.465161
 B                   0.431318    0.178204   -1.374974
Co                  -0.075232    1.873172   -0.357647
 H                  -1.020200   -1.037301    2.916817
 H                   1.866139   -1.015115    2.260198
 H                   0.897140    0.239679   -2.472961
 H                  -2.045734    0.385362   -1.815897
 H                  -2.527361   -1.805777    0.271204
 H                   0.085811   -3.045780    0.976987
 H                  -0.518200   -2.219406   -1.840283
 H                  -2.398335    3.571916    1.596735
 C                  -2.845513    2.592521    1.548949
 C                  -2.891808    1.651479    2.608907
 H                  -3.566506    2.444502   -0.563491
 H                  -2.450038    1.778695    3.585622
 C                  -3.528751    0.483202    2.135016
 H                  -3.666294   -0.434944    2.683960
 C                  -3.879041    0.700357    0.775140
 H                  -4.330979   -0.021734    0.114275
 C                  -3.464407    2.006988    0.415925
 H                   1.982358    2.419695   -2.168200
 C                   1.187346    2.887699   -1.611559
 C                   1.283452    3.433852   -0.313978
 H                  -0.571925    2.692334   -2.977723
 H                   2.164785    3.432835    0.309655
 C                   0.007138    3.948161    0.051173
 H                  -0.231018    4.416251    0.994207
 C                  -0.875185    3.723150   -1.024357
 H                  -1.919804    3.989088   -1.058009
 C                  -0.164265    3.041652   -2.042122
11v-Co2S2-12
Co                  -1.857381   -1.027697    0.745974
 B                  -1.635967    0.993509    1.269524
 B                   0.705847    0.517725   -1.381950
Co                   1.522655   -1.408214   -1.006536
 B                  -0.554201   -1.873999   -0.821404
 B                  -0.192294    0.108833    1.490183
 B                   0.250905   -1.391168    0.662973
 S                  -2.081176    0.874458   -0.465998
 B                   1.067846    0.149556    0.269641
 S                  -0.145745   -0.842324   -2.310434
 B                  -0.254189    1.335561    0.095479
 H                   1.257161    1.343319   -2.042471
 H                  -2.138200    1.647332    2.125032
 H                   0.141282    0.218031    2.633919
 H                   2.021818    0.688766    0.755667
 H                   0.597111   -2.209873    1.468462
 H                  -0.883413   -2.990310   -1.101433
 H                  -0.021363    2.506229    0.085638
 H                  -1.734529   -2.031076    3.337925
 C                  -2.362226   -2.034806    2.460875
 C                  -2.261673   -2.931535    1.370895
 H                  -3.682164   -0.260258    2.770135
 H                  -1.545675   -3.732336    1.279610
 C                  -3.219128   -2.553046    0.386850
 H                  -3.369728   -3.027571   -0.569320
 C                  -3.904047   -1.420375    0.876957
 H                  -4.653436   -0.855468    0.342772
 C                  -3.377417   -1.090324    2.153279
 H                   3.339605   -1.927265    1.022905
 C                   3.183931   -2.070118   -0.034603
 C                   3.567485   -1.167189   -1.064803
 H                   2.080450   -4.007814   -0.121158
 H                   4.046713   -0.211655   -0.920437
 C                   3.119597   -1.695976   -2.294330
 H                   3.200312   -1.216061   -3.257582
 C                   2.473056   -2.937606   -2.032144
 H                   1.978749   -3.558748   -2.763188
 C                   2.525097   -3.174259   -0.641607
11v-Co2S2-13
Co                  -1.763508   -1.185167    0.805674
 B                  -1.652414    0.808731    0.236343
 B                   1.060433    0.768280   -1.045403
Co                   1.491726   -1.257833   -0.897441
 B                  -0.599386   -1.721342   -0.733923
 B                  -0.374831    0.110143    1.499099
 B                   0.280182   -1.389871    0.808841
 B                  -1.764642   -0.260585   -1.048911
 B                   1.264859    0.059086    0.689604
 S                  -0.118263   -0.251845   -2.084203
 S                   0.105899    1.660599    0.335336
 H                   1.896369    1.431331   -1.576833
 H                  -2.442230    1.570534    0.715036
 H                  -2.671583   -0.507884   -1.790880
 H                  -0.355755    0.449333    2.641855
 H                   2.223345    0.355924    1.331678
 H                   0.686893   -2.223172    1.568399
 H                  -0.789666   -2.758075   -1.298052
 H                  -1.537205   -2.330695    3.353055
 C                  -2.238522   -2.188088    2.545863
 C                  -2.408107   -3.046058    1.425066
 H                  -3.164682   -0.222095    3.033657
 H                  -1.860291   -3.956246    1.237008
 C                  -3.371708   -2.463362    0.568497
 H                  -3.679961   -2.843962   -0.392574
 C                  -3.794189   -1.241152    1.153847
 H                  -4.482961   -0.534814    0.717048
 C                  -3.100627   -1.078082    2.380342
 H                   3.364966   -2.181675    0.920210
 C                   3.128352   -2.191367   -0.131964
 C                   3.546250   -1.228334   -1.090473
 H                   1.803158   -3.977716   -0.328449
 H                   4.141191   -0.351828   -0.886866
 C                   2.958807   -1.566783   -2.328195
 H                   3.032753   -0.997640   -3.242408
 C                   2.192287   -2.753356   -2.144533
 H                   1.578345   -3.230665   -2.892701
 C                   2.308009   -3.146576   -0.794691
11v-Co2S2-14
 S                  -1.649535   -1.252016    0.762468
 B                  -1.567283    0.649787    0.829980
 B                   1.101107    0.819105   -0.348495
 B                   1.161588   -0.993535   -0.609277
Co                  -0.499679   -1.996169   -1.170272
 B                   0.077422    1.192562    1.109225
 B                   0.148444   -1.778985    0.770551
Co                  -2.050052    0.040582   -1.100581
 S                   1.247407   -0.293685    1.293206
 B                   0.048750    0.003341   -1.553560
 B                  -0.573563    1.330234   -0.497793
 H                   2.225194   -1.445095   -0.898608
 H                   2.083890    1.436928   -0.599014
 H                  -2.495491    1.172950    1.370264
 H                   0.460496   -2.786328    1.327788
 H                  -0.741330    2.461000   -0.849057
 H                   0.399766    2.104794    1.803566
 H                   0.374835    0.247061   -2.681194
 H                  -2.751338   -0.859957   -3.744055
 C                  -3.071139   -0.248296   -2.917024
 C                  -2.718584    1.108158   -2.702621
 H                  -4.287304   -1.642609   -1.671377
 H                  -2.056796    1.697281   -3.317867
 C                  -3.353778    1.548052   -1.508731
 H                  -3.250595    2.522446   -1.059407
 C                  -4.071518    0.453265   -0.972447
 H                  -4.614674    0.445887   -0.040458
 C                  -3.888772   -0.653827   -1.839149
 H                   1.068497   -4.261443   -0.779234
 C                   0.307828   -3.862286   -1.431232
 C                   0.535216   -3.044244   -2.570357
 H                  -1.587052   -4.502248   -0.450990
 H                   1.497096   -2.726845   -2.940045
 C                  -0.725227   -2.684140   -3.115106
 H                  -0.874112   -2.048627   -3.972794
 C                  -1.724575   -3.256770   -2.298636
 H                  -2.788917   -3.147276   -2.424826
 C                  -1.089512   -3.983685   -1.256188
11v-Co2S2-15
Co                  -1.744784   -1.246242    0.987536
 B                  -1.434839    0.825119    0.807190
 S                   1.199661    1.077223   -0.584664
 B                   1.145293   -0.936721   -0.751892
Co                  -0.601524   -1.815241   -1.202062
 S                  -0.170447   -0.017296    1.941574
 B                   0.312535   -1.666003    0.598519
 B                  -1.632101   -0.056441   -0.768067
 B                   1.360703   -0.168309    0.850758
 B                  -0.148209    0.097382   -1.724365
 B                  -0.689370    1.413615   -0.657391
 H                   0.751266   -2.581475    1.229753
 H                  -0.939494    2.463081   -1.163744
 H                  -2.278753    1.436551    1.389970
 H                  -2.683945    0.132517   -1.315355
 H                   0.062293    0.341513   -2.870952
 H                   2.168083   -1.324265   -1.224664
 H                   2.418812   -0.208074    1.391946
 H                  -1.683215   -2.427384    3.560704
 C                  -2.344211   -2.258688    2.724115
 C                  -2.507940   -3.107273    1.619016
 H                  -3.169526   -0.227755    3.158084
 H                  -2.020138   -4.059066    1.482911
 C                  -3.390646   -2.460458    0.705207
 H                  -3.727624   -2.852140   -0.239188
 C                  -3.792748   -1.225394    1.269957
 H                  -4.432057   -0.492073    0.804753
 C                  -3.126024   -1.087683    2.507803
 H                   0.785649   -4.276945   -1.238425
 C                   0.012415   -3.722916   -1.747312
 C                   0.204543   -2.805798   -2.811796
 H                  -1.831431   -4.341812   -0.677142
 H                   1.151682   -2.527181   -3.245672
 C                  -1.060637   -2.273250   -3.171361
 H                  -1.240858   -1.524371   -3.925843
 C                  -2.030987   -2.842450   -2.319336
 H                  -3.084244   -2.612366   -2.335542
 C                  -1.367626   -3.741195   -1.440973
11v-Co2S2-1
 B                  -1.703482   -0.802038    0.265383
 S                  -1.918972    1.105290   -0.104023
 B                   1.123220    0.859738   -0.923697
 B                   1.132928   -0.926187   -0.507295
 B                  -0.553929   -1.592526   -0.861147
 B                  -0.699131    0.399690    1.295138
 B                  -0.056113   -1.163014    0.763757
Co                  -1.964738   -0.330329   -1.775785
 B                   0.979671    0.313117    0.719580
 S                   0.216325   -0.287841   -2.153421
Co                  -0.000692    2.066104    0.286513
 H                  -0.626170   -2.718477   -1.237448
 H                   0.113684   -2.039751    1.550359
 H                  -2.640570   -1.341796    0.761392
 H                   2.061905   -1.633899   -0.720018
 H                   2.106439    1.285406   -1.452803
 H                   1.883344    0.378732    1.498698
 H                  -1.090012    0.547898    2.410091
 H                   1.166231    3.918707   -1.480991
 C                   0.783571    3.812065   -0.478564
 C                   1.519133    3.372088    0.659752
 H                  -1.368005    4.332205   -0.691049
 H                   2.554548    3.069763    0.664797
 C                   0.647743    3.368856    1.781267
 H                   0.905383    3.043443    2.777293
 C                  -0.629607    3.769271    1.340781
 H                  -1.524398    3.820322    1.942210
 C                  -0.545602    4.035672   -0.057213
 H                  -1.873959   -2.189345   -3.866976
 C                  -2.524063   -1.463713   -3.402448
 C                  -2.598954   -0.075444   -3.735111
 H                  -3.555606   -2.653760   -1.829502
 H                  -2.019484    0.423270   -4.497173
 C                  -3.514643    0.531456   -2.856525
 H                  -3.767408    1.580092   -2.822015
 C                  -4.004220   -0.476872   -1.971201
 H                  -4.684064   -0.317726   -1.148312
 C                  -3.416760   -1.711414   -2.336003
11v-Co2S2-2
 H                   1.735323   -1.823860   -1.603511
Co                  -1.706026   -1.248107    1.007351
 S                  -0.963341    0.798890    1.445874
 S                   1.639025    0.598017   -0.401205
 B                   1.041311   -1.248050   -0.831546
 B                  -0.727258   -1.301272   -0.842035
 B                   0.116313   -0.682960    1.885590
 B                   0.218676   -1.887917    0.574697
 B                  -1.457421    0.266782   -0.446315
 B                   1.557785   -0.815211    0.838830
 B                   0.001021    0.166744   -1.461236
Co                  -0.124794    1.894971   -0.280724
 H                   0.054077    0.404101   -2.626110
 H                  -2.508672    0.644948   -0.865348
 H                   0.185798   -0.905769    3.056982
 H                   2.628490   -1.142358    1.244692
 H                   0.432100   -3.031163    0.850089
 H                  -1.229568   -2.009971   -1.661313
 H                   1.852859    3.888719    0.110125
 C                   0.849166    3.737606   -0.257044
 C                  -0.332929    3.817337    0.496195
 H                   1.183005    3.170762   -2.397826
 H                  -0.404234    4.034965    1.550954
 C                  -1.426528    3.490818   -0.366243
 H                  -2.462543    3.425205   -0.071260
 C                  -0.915208    3.250327   -1.661364
 H                  -1.485327    2.944155   -2.524513
 C                   0.492014    3.358779   -1.590058
 H                  -1.576285   -3.323036    2.870124
 C                  -2.275767   -2.783193    2.251651
 C                  -2.588817   -3.074555    0.896044
 H                  -2.892996   -1.085834    3.551084
 H                  -2.173736   -3.880084    0.311218
 C                  -3.507480   -2.092541    0.430299
 H                  -3.897975   -2.018849   -0.572468
 C                  -3.732623   -1.182554    1.482510
 H                  -4.329292   -0.284831    1.426463
 C                  -2.969207   -1.604981    2.607834
11v-Co2S2-3
 B                  -1.483013   -0.755569    0.222979
 B                  -1.690284    0.997664   -0.053895
 S                  -0.692052    1.513480   -1.774460
 S                   1.379787   -0.684578   -0.901513
 B                  -0.466386   -1.505826   -0.997414
 B                  -0.544454    0.444238    1.165198
 B                   0.206114   -1.068115    0.649745
Co                  -1.961081   -0.337431   -1.752929
 B                   1.084466    0.557141    0.571431
 B                   0.054544   -0.144154   -2.194779
Co                  -0.033115    2.186426    0.203936
 H                  -0.381689   -2.646015   -1.329104
 H                   0.611584   -1.956816    1.324985
 H                  -2.729715    1.552527    0.139316
 H                  -2.283747   -1.426352    0.801484
 H                   0.392806   -0.372541   -3.314872
 H                   2.094641    0.600514    1.208424
 H                  -0.798833    0.530677    2.330153
 H                   2.532305    3.298680    0.583491
 C                   1.479990    3.517869    0.667926
 C                   0.652812    3.252191    1.798011
 H                   0.963232    4.340619   -1.330955
 H                   0.969374    2.781519    2.715714
 C                  -0.665029    3.699201    1.506074
 H                  -1.520598    3.604119    2.156729
 C                  -0.670209    4.192848    0.188967
 H                  -1.529427    4.560456   -0.351346
 C                   0.654281    4.072657   -0.331534
 H                  -1.964103   -2.165255   -3.875015
 C                  -2.619712   -1.528129   -3.302077
 C                  -2.924107   -0.178213   -3.583277
 H                  -3.176627   -2.820597   -1.567964
 H                  -2.544995    0.398714   -4.412926
 C                  -3.762838    0.309644   -2.541538
 H                  -4.118491    1.323415   -2.440577
 C                  -3.977577   -0.736715   -1.619492
 H                  -4.524112   -0.666008   -0.692484
 C                  -3.254714   -1.873111   -2.077522
11v-Co2S2-4
 B                  -0.545391   -1.027171   -1.418929
 B                   0.115361   -1.339814    0.227698
 B                   1.029903    0.068040    0.763566
 S                  -1.804324   -0.866120   -0.024502
 B                   1.130731   -0.522868   -0.904636
 B                  -0.616287   -0.050527    1.384985
Co                   1.423669    1.529061   -0.690686
Co                  -2.023846    1.215142    0.579504
 B                  -0.659568    1.915572   -0.767879
 S                  -0.071821    0.686017   -2.117605
 B                  -0.008986    1.527639    0.841364
 H                  -0.716131   -1.897863   -2.208920
 H                   0.299403   -2.461273    0.569961
 H                  -0.852385    2.991172   -1.260698
 H                  -0.825866   -0.451943    2.486557
 H                   0.230711    2.359928    1.670344
 H                   2.016402   -1.085148   -1.465709
 H                   1.912343   -0.138997    1.540604
 H                  -2.098349    3.930478    1.123805
 C                  -2.717933    3.047630    1.133104
 C                  -2.881323    2.160195    2.230155
 H                  -3.580802    3.017614   -0.932669
 H                  -2.387582    2.241192    3.186118
 C                  -3.720436    1.108040    1.812889
 H                  -3.997017    0.243484    2.397081
 C                  -4.097082    1.357542    0.460001
 H                  -4.713094    0.713205   -0.149748
 C                  -3.497374    2.563896    0.041907
 H                   4.077813    0.726450   -0.248501
 C                   3.489959    1.580562   -0.546298
 C                   2.872393    2.513053    0.334996
 H                   3.351860    1.353157   -2.752044
 H                   2.922938    2.493671    1.412056
 C                   2.137721    3.443379   -0.448427
 H                   1.530071    4.249527   -0.069448
 C                   2.265729    3.058519   -1.801363
 H                   1.772204    3.523709   -2.641319
 C                   3.107884    1.911125   -1.860828
11v-Co2S2-5
 B                  -1.277561   -0.823841    1.271506
 B                  -1.216975    0.978948    1.010505
 B                   0.588388    1.418280    0.598600
 B                   0.494115   -1.476370    1.018029
 S                  -0.853817   -1.785615   -0.412664
 S                  -0.751338    1.394562   -0.872231
 B                   0.969020    0.577653   -0.971367
 B                   0.913063   -1.140927   -0.722544
 B                   1.482346   -0.095226    0.565538
Co                   0.217604    0.181324    2.190726
Co                  -2.291339   -0.118329   -0.439650
 H                   2.660820   -0.103033    0.767017
 H                   0.971193    2.528899    0.798331
 H                   0.807582   -2.506471    1.528404
 H                   1.687967    1.155005   -1.726632
 H                   1.587681   -1.952554   -1.276485
 H                  -1.930123    1.805591    1.496484
 H                  -2.039524   -1.432957    1.961257
 H                   2.396845    1.620032    3.199075
 C                   1.536842    1.050339    3.514711
 C                   1.496565   -0.352832    3.715966
 H                  -0.075065    2.587609    3.596926
 H                   2.320609   -1.035486    3.579130
 C                   0.165149   -0.709770    4.049466
 H                  -0.198796   -1.712309    4.210843
 C                  -0.616983    0.473123    4.055080
 H                  -1.679636    0.529130    4.233099
 C                   0.230519    1.560837    3.724286
 H                  -3.454296   -1.720444   -2.460907
 C                  -3.692285   -0.967058   -1.725481
 C                  -3.653045    0.423732   -1.918753
 H                  -4.102119   -2.179259    0.111544
 H                  -3.379195    0.933604   -2.829847
 C                  -3.973388    1.049238   -0.673342
 H                  -3.983131    2.112089   -0.486260
 C                  -4.246700    0.036102    0.273293
 H                  -4.480744    0.187306    1.315416
 C                  -4.037221   -1.210149   -0.359320
11v-Co2S2-6
 B                   0.757358   -0.995193    1.073149
 B                   1.559036    0.548222    0.794305
 B                   1.193577    1.109374   -0.888605
 S                   0.087809   -0.071060   -1.888537
 B                  -1.018080   -0.781644    0.871278
 S                   0.085136    2.022233    0.358201
 B                  -1.424651   -0.322350   -0.789841
 B                  -1.426562    0.906094    0.526527
Co                  -0.102546    0.637424    2.095714
Co                  -0.095360   -1.901579   -0.629830
 B                   1.562431   -0.606780   -0.445092
 H                   2.573206   -1.037359   -0.903858
 H                   2.568406    0.977101    1.257843
 H                   1.243939   -1.794947    1.820168
 H                  -2.434119   -0.570607   -1.377687
 H                  -1.889215   -1.386542    1.433173
 H                  -2.437781    1.473578    0.812604
 H                   1.828468   -3.854993   -0.001011
 C                   0.866808   -3.733308   -0.474145
 C                   0.638003   -3.435577   -1.832219
 H                  -0.554159   -3.887628    1.241322
 H                   1.397228   -3.287881   -2.585146
 C                  -0.764767   -3.279586   -2.023928
 H                  -1.249246   -3.005662   -2.948908
 C                  -1.404599   -3.485264   -0.781906
 H                  -2.460770   -3.391480   -0.585419
 C                  -0.394210   -3.740794    0.185062
 H                   1.380968    2.492908    3.620634
 C                   0.622681    1.730384    3.713234
 C                   0.853226    0.355288    3.916139
 H                  -1.265765    2.870298    3.353617
 H                   1.815260   -0.123607    4.009050
 C                  -0.406322   -0.305190    3.872832
 H                  -0.564482   -1.369497    3.944366
 C                  -1.417778    0.675276    3.681358
 H                  -2.473141    0.483464    3.569484
 C                  -0.780024    1.929794    3.565338
 H                   1.953959    1.779037   -1.510716
11v-Co2S2-7
 H                   2.187009   -1.334577   -0.947035
 B                  -1.570836   -0.861251    0.505270
Co                  -1.943201    1.163757    0.621476
 B                   1.125118    0.974045   -0.681825
 B                   1.134852   -0.840617   -0.688132
Co                  -0.606276   -1.747719   -1.124344
 B                  -0.595594    0.034196    1.622720
 B                   0.071839   -1.436168    0.768273
 B                  -1.676624    0.005989   -1.065348
 S                   1.250869    0.189305    1.046099
 B                   0.085352    0.009544   -1.813531
 S                  -0.587569    1.705608   -1.016807
 H                   2.072782    1.588747   -1.050669
 H                  -2.459877   -1.539604    0.940310
 H                   0.325282    0.158580   -2.970759
 H                  -2.565217    0.107225   -1.858611
 H                  -0.603680   -0.044161    2.815511
 H                   0.486464   -2.335281    1.431928
 H                  -2.050592    3.973344    0.904286
 C                  -2.601759    3.070388    1.122169
 C                  -2.462625    2.280186    2.282337
 H                  -3.871913    2.823164   -0.703800
 H                  -1.805196    2.472228    3.115093
 C                  -3.316065    1.150205    2.125870
 H                  -3.409128    0.327893    2.817703
 C                  -4.015871    1.284984    0.894776
 H                  -4.713224    0.569709    0.486567
 C                  -3.570407    2.462367    0.267834
 H                   0.893379   -4.108783   -0.916013
 C                   0.026517   -3.693776   -1.406338
 C                   0.022665   -3.001101   -2.643382
 H                  -1.606012   -4.081426    0.062105
 H                   0.884028   -2.804543   -3.262736
 C                  -1.301097   -2.555280   -2.889968
 H                  -1.622063   -1.953831   -3.726005
 C                  -2.113670   -2.973452   -1.805656
 H                  -3.160513   -2.748188   -1.675611
 C                  -1.293087   -3.678477   -0.888231
11v-Co2S2-8
Co                  -1.844503   -1.202320    0.741618
 B                  -1.619651    0.855593    0.236471
 S                   0.954490    0.935357   -1.225131
Co                   1.467212   -1.244139   -0.917283
 B                  -0.492889   -1.781294   -0.754155
 B                  -0.410366    0.179207    1.389634
 B                   0.267809   -1.364103    0.797322
 S                  -1.868869   -0.285435   -1.276208
 B                   1.161916    0.170949    0.707551
 B                  -0.093990   -0.415295   -1.985080
 B                   0.003804    1.489456    0.322394
 H                  -2.602178    1.468498    0.529133
 H                  -0.057001   -0.586393   -3.164667
 H                  -0.492345    0.464448    2.548208
 H                   2.198430    0.407744    1.242875
 H                   0.634678   -2.214585    1.558355
 H                  -0.819461   -2.823596   -1.239582
 H                   0.278055    2.596345    0.669397
 H                  -1.470622   -1.971073    3.365156
 C                  -2.200693   -2.006216    2.572176
 C                  -2.318884   -3.031611    1.591266
 H                  -3.316198   -0.091480    2.836733
 H                  -1.685085   -3.900566    1.509163
 C                  -3.338895   -2.658246    0.695308
 H                  -3.626916   -3.190246   -0.198483
 C                  -3.866798   -1.407033    1.126249
 H                  -4.625927   -0.832386    0.617296
 C                  -3.180834   -1.015188    2.296880
 H                   3.320487   -2.330104    0.872056
 C                   3.098173   -2.270799   -0.181519
 C                   3.533875   -1.263943   -1.068575
 H                   1.688082   -3.974210   -0.492493
 H                   4.149207   -0.416384   -0.808175
 C                   2.948258   -1.506447   -2.342898
 H                   3.055940   -0.882938   -3.217380
 C                   2.147583   -2.665873   -2.241844
 H                   1.527836   -3.080908   -3.021262
 C                   2.223601   -3.131722   -0.900692
11v-Co2S2-9
 S                  -1.468228   -1.491345    0.525438
 B                  -1.409571    0.520611    0.871569
 B                   1.166894    0.829293   -0.392704
 S                   1.418407   -1.061931   -0.803224
Co                  -0.487391   -1.998457   -1.373648
 B                   0.240951    0.964753    1.099381
 B                  -0.253521   -0.609759    1.691394
Co                  -2.009070   -0.043808   -1.104448
 B                   1.320711   -0.409081    0.971125
 B                   0.027858    0.108745   -1.674795
 B                  -0.532358    1.282861   -0.487513
 H                   2.060088    1.528849   -0.743024
 H                  -2.332436    0.977862    1.467944
 H                  -0.451062   -0.857311    2.840094
 H                  -0.718021    2.416364   -0.814483
 H                   0.492888    1.831764    1.876374
 H                   2.370974   -0.470998    1.529686
 H                   0.309906    0.349089   -2.809813
 H                  -2.833173   -0.914227   -3.681230
 C                  -3.115872   -0.302773   -2.840594
 C                  -2.757549    1.055250   -2.649652
 H                  -4.272063   -1.701949   -1.535735
 H                  -2.133853    1.646435   -3.301300
 C                  -3.322595    1.487253   -1.418816
 H                  -3.186554    2.456071   -0.966196
 C                  -4.012275    0.392828   -0.847878
 H                  -4.489392    0.382397    0.119621
 C                  -3.879940   -0.714290   -1.721281
 H                   1.062745   -4.303477   -0.974946
 C                   0.285539   -3.897618   -1.603884
 C                   0.477822   -3.143147   -2.802447
 H                  -1.581081   -4.454874   -0.533729
 H                   1.432053   -2.862153   -3.221982
 C                  -0.783339   -2.782940   -3.314116
 H                  -0.952647   -2.192813   -4.200855
 C                  -1.766102   -3.280380   -2.422242
 H                  -2.833624   -3.177907   -2.526069
 C                  -1.103195   -3.983649   -1.379221
11v-Co2Se2-10
 H                   2.198780   -0.178353   -1.295439
 B                  -1.277846   -1.364683    0.557288
 B                  -1.957441    0.153204    0.921513
 B                   0.458705    1.591895   -0.314086
 B                   1.181576   -0.017383   -0.698193
 B                  -0.242390   -1.184297   -1.048734
Se                  -0.588496    1.576929    1.519437
Se                   0.770641   -1.453499    0.794604
Co                  -2.097902   -0.384936   -1.074796
Co                   1.537269    0.678702    1.292343
 B                  -0.284824    0.528711   -1.500663
 B                  -1.401365    1.397009   -0.430723
 H                   0.935201    2.637797   -0.624618
 H                  -2.981768    0.392455    1.494806
 H                  -1.708267   -2.452783    0.813804
 H                  -0.118586    0.873757   -2.633291
 H                   0.019546   -2.097661   -1.768954
 H                  -1.995330    2.396840   -0.693621
 H                  -2.883537   -2.965945   -1.820801
 C                  -3.166952   -1.930770   -1.927909
 C                  -2.710802   -1.041651   -2.928361
 H                  -4.429866   -1.574866   -0.124167
 H                  -2.020915   -1.280279   -3.722810
 C                  -3.255341    0.244252   -2.656288
 H                  -3.047391    1.147552   -3.208414
 C                  -4.047636    0.146698   -1.488769
 H                  -4.546584    0.962855   -0.990450
 C                  -3.982673   -1.194351   -1.029349
 H                   3.995792   -0.626323    1.047919
 C                   3.519757    0.208495    1.539468
 C                   2.856170    0.166004    2.803994
 H                   3.771215    1.858022    0.066060
 H                   2.752834   -0.701794    3.437417
 C                   2.318718    1.443925    3.050485
 H                   1.726776    1.731225    3.906225
 C                   2.647271    2.281264    1.941130
 H                   2.339839    3.307548    1.811110
 C                   3.413543    1.522013    1.026703
11v-Co2Se2-11
 B                  -1.545542   -1.097883    0.295256
Co                  -1.850155    0.864979    0.999164
Se                   0.365483    1.113649    1.773597
Se                   1.613109   -1.145816   -0.359679
 B                  -0.426783   -1.348146   -1.025145
 B                  -0.743534   -0.781993    1.823652
 B                  -0.078086   -1.931140    0.735898
 B                  -1.216216    0.218079   -0.918260
 B                   1.058327   -0.795468    1.577281
 B                   0.447487    0.200993   -1.388510
Co                  -0.053122    1.905637   -0.364671
 H                  -1.072897   -1.096269    2.923550
 H                   1.820960   -1.180522    2.402463
 H                   0.887114    0.276046   -2.496789
 H                  -2.016515    0.407936   -1.792731
 H                  -2.521630   -1.784375    0.244317
 H                   0.020306   -3.088711    0.979861
 H                  -0.542435   -2.189775   -1.855661
 H                  -2.409521    3.572250    1.611126
 C                  -2.851627    2.590808    1.553901
 C                  -2.909249    1.645892    2.611434
 H                  -3.545050    2.445868   -0.567801
 H                  -2.486037    1.774096    3.596063
 C                  -3.533300    0.476347    2.124741
 H                  -3.674260   -0.444159    2.668780
 C                  -3.865058    0.696177    0.760570
 H                  -4.304661   -0.025827    0.091387
 C                  -3.453522    2.006348    0.411631
 H                   1.940324    2.452378   -2.243986
 C                   1.157286    2.917620   -1.668573
 C                   1.287726    3.481985   -0.382059
 H                  -0.641114    2.682107   -2.976362
 H                   2.189722    3.505190    0.210674
 C                   0.015775    3.983728    0.017291
 H                  -0.199566    4.464405    0.959680
 C                  -0.896058    3.735113   -1.027744
 H                  -1.943849    3.989863   -1.032060
 C                  -0.208968    3.048664   -2.058590
11v-Co2Se2-12
Co                  -1.773167   -1.182405    0.800773
 B                  -1.712523    0.818440    0.252606
 B                   1.168638    0.811150   -1.054047
Co                   1.503576   -1.242073   -0.915634
 B                  -0.624469   -1.700043   -0.754614
 B                  -0.387769    0.116193    1.496260
 B                   0.270256   -1.364986    0.775102
 B                  -1.821832   -0.239665   -1.040853
 B                   1.273787    0.072593    0.675579
Se                  -0.121300   -0.183695   -2.245508
Se                   0.112536    1.843278    0.360399
 H                   2.039382    1.450939   -1.557556
 H                  -2.527313    1.545879    0.744759
 H                  -2.745602   -0.486262   -1.763386
 H                  -0.364525    0.404342    2.653234
 H                   2.231216    0.321450    1.340607
 H                   0.679193   -2.199863    1.532884
 H                  -0.809431   -2.745638   -1.304734
 H                  -1.505090   -2.319908    3.346997
 C                  -2.216061   -2.193188    2.545672
 C                  -2.377355   -3.055976    1.427520
 H                  -3.176016   -0.244653    3.037029
 H                  -1.812385   -3.954881    1.236124
 C                  -3.358742   -2.493819    0.577639
 H                  -3.666191   -2.881531   -0.380832
 C                  -3.800410   -1.279231    1.164080
 H                  -4.505392   -0.586927    0.730859
 C                  -3.100819   -1.100672    2.385041
 H                   3.341921   -2.171159    0.936246
 C                   3.113951   -2.194525   -0.117554
 C                   3.561407   -1.258862   -1.089273
 H                   1.750705   -3.953885   -0.293644
 H                   4.174697   -0.392601   -0.896361
 C                   2.976987   -1.605965   -2.325788
 H                   3.075717   -1.057942   -3.250502
 C                   2.181742   -2.772054   -2.127769
 H                   1.565770   -3.251054   -2.873036
 C                   2.278203   -3.143108   -0.770362
11v-Co2Se2-13
Se                  -1.732325   -1.329606    0.866775
 B                  -1.582582    0.717500    0.837609
 B                   1.092719    0.828718   -0.353501
 B                   1.166798   -1.010083   -0.596715
Co                  -0.492152   -2.028833   -1.153633
 B                   0.063871    1.263926    1.104122
 B                   0.213113   -1.867829    0.780958
Co                  -2.072332    0.046494   -1.085907
Se                   1.352284   -0.282791    1.432523
 B                   0.036939   -0.021430   -1.528429
 B                  -0.580911    1.329121   -0.506596
 H                   2.226355   -1.445322   -0.925796
 H                   2.055713    1.455922   -0.654233
 H                  -2.504679    1.267608    1.361884
 H                   0.543885   -2.884961    1.308669
 H                  -0.741656    2.450818   -0.891712
 H                   0.368620    2.213921    1.755206
 H                   0.361273    0.209832   -2.660102
 H                  -2.740314   -0.848889   -3.738952
 C                  -3.069258   -0.237273   -2.915542
 C                  -2.715046    1.117678   -2.694388
 H                  -4.302916   -1.630959   -1.687377
 H                  -2.043982    1.706112   -3.300155
 C                  -3.363751    1.557615   -1.507586
 H                  -3.263060    2.530926   -1.055291
 C                  -4.090546    0.464052   -0.981360
 H                  -4.647620    0.458149   -0.057510
 C                  -3.900204   -0.642652   -1.848344
 H                   1.063898   -4.313444   -0.808909
 C                   0.307399   -3.893833   -1.452760
 C                   0.543275   -3.051478   -2.572311
 H                  -1.593962   -4.547167   -0.494367
 H                   1.507946   -2.731572   -2.932180
 C                  -0.713240   -2.671229   -3.111941
 H                  -0.855285   -2.014311   -3.954359
 C                  -1.718756   -3.254443   -2.310796
 H                  -2.782013   -3.134251   -2.436262
 C                  -1.090792   -4.010671   -1.284082
11v-Co2Se2-14
Co                  -1.878250   -1.032492    0.738807
 B                  -1.624264    0.995378    1.292388
 B                   0.735259    0.562375   -1.383914
Co                   1.522990   -1.407177   -1.028068
 B                  -0.568284   -1.911939   -0.836228
 B                  -0.198128    0.091711    1.468509
 B                   0.232033   -1.399853    0.627160
Se                  -2.186322    0.965733   -0.555953
 B                   1.063604    0.139990    0.255514
Se                  -0.176700   -0.842573   -2.484290
 B                  -0.220652    1.366040    0.129434
 H                   1.312147    1.401763   -2.003487
 H                  -2.095260    1.631978    2.177798
 H                   0.141787    0.182109    2.612416
 H                   2.022534    0.656128    0.758768
 H                   0.577546   -2.218907    1.433705
 H                  -0.883945   -3.039389   -1.084481
 H                   0.046184    2.527930    0.166109
 H                  -1.727929   -2.002384    3.342022
 C                  -2.361512   -2.022103    2.469427
 C                  -2.261563   -2.932086    1.390488
 H                  -3.692707   -0.253260    2.764758
 H                  -1.540103   -3.728503    1.304593
 C                  -3.227218   -2.572937    0.407768
 H                  -3.380684   -3.061258   -0.540983
 C                  -3.918866   -1.439717    0.888770
 H                  -4.681400   -0.891838    0.355706
 C                  -3.385537   -1.088859    2.156680
 H                   3.320857   -1.890143    1.028224
 C                   3.175902   -2.048905   -0.028542
 C                   3.567623   -1.160492   -1.068442
 H                   2.078485   -3.990379   -0.096923
 H                   4.043026   -0.201616   -0.933850
 C                   3.132954   -1.708243   -2.293840
 H                   3.224509   -1.244012   -3.263684
 C                   2.486618   -2.948317   -2.019456
 H                   2.003978   -3.583469   -2.746050
 C                   2.526956   -3.164037   -0.625556
11v-Co2Se2-15
Co                  -1.749453   -1.238421    1.000197
 B                  -1.475489    0.850224    0.799942
Se                   1.314753    1.196899   -0.612651
 B                   1.159777   -0.947961   -0.757300
Co                  -0.594750   -1.810374   -1.194743
Se                  -0.124775    0.029466    2.091873
 B                   0.330200   -1.673846    0.598823
 B                  -1.632645   -0.058796   -0.754170
 B                   1.458625   -0.226487    0.856469
 B                  -0.165454    0.107259   -1.728551
 B                  -0.733646    1.435282   -0.673103
 H                   0.761992   -2.607424    1.209535
 H                  -1.025648    2.468340   -1.191769
 H                  -2.337790    1.458227    1.359422
 H                  -2.686121    0.112815   -1.306669
 H                   0.008321    0.333006   -2.885140
 H                   2.164901   -1.364319   -1.244831
 H                   2.526470   -0.322775    1.370430
 H                  -1.724409   -2.433828    3.571795
 C                  -2.370094   -2.259851    2.724569
 C                  -2.517833   -3.104322    1.614685
 H                  -3.209101   -0.232358    3.156396
 H                  -2.027563   -4.055351    1.482630
 C                  -3.389230   -2.455401    0.691828
 H                  -3.716103   -2.845610   -0.256425
 C                  -3.800726   -1.223016    1.255436
 H                  -4.435398   -0.489345    0.784524
 C                  -3.150829   -1.088191    2.501795
 H                   0.798739   -4.267314   -1.236616
 C                   0.021255   -3.717389   -1.743426
 C                   0.205570   -2.800508   -2.809434
 H                  -1.815959   -4.342792   -0.666081
 H                   1.149853   -2.518930   -3.247381
 C                  -1.062832   -2.273670   -3.164773
 H                  -1.249040   -1.526103   -3.918931
 C                  -2.027228   -2.845775   -2.309085
 H                  -3.081371   -2.619913   -2.323336
 C                  -1.357412   -3.740709   -1.431892
11v-Co2Se2-1
 B                  -1.730213   -0.771258    0.209907
Se                  -2.025905    1.268133   -0.195347
 B                   1.178216    0.936550   -0.904806
 B                   1.126157   -0.873022   -0.529608
 B                  -0.577743   -1.561391   -0.901327
 B                  -0.717372    0.448233    1.263605
 B                  -0.086658   -1.113218    0.717897
Co                  -2.035519   -0.355583   -1.858771
 B                   0.962595    0.349303    0.710805
Se                   0.241232   -0.206053   -2.337221
Co                   0.048695    2.142061    0.303365
 H                  -0.631068   -2.697074   -1.251872
 H                   0.076606   -1.992581    1.504163
 H                  -2.659636   -1.314454    0.717020
 H                   2.057338   -1.586655   -0.712922
 H                   2.191567    1.348622   -1.385971
 H                   1.854529    0.382042    1.506453
 H                  -1.110394    0.580127    2.380001
 H                   1.356883    4.007004   -1.348435
 C                   0.932588    3.879631   -0.365443
 C                   1.604060    3.364288    0.780204
 H                  -1.183752    4.505208   -0.635907
 H                   2.624830    3.017228    0.811433
 C                   0.690345    3.355964    1.868330
 H                   0.895108    2.980487    2.858977
 C                  -0.550584    3.829045    1.397970
 H                  -1.463598    3.900796    1.969240
 C                  -0.401214    4.144554    0.014935
 H                  -1.898531   -2.284312   -3.880883
 C                  -2.572466   -1.576369   -3.423083
 C                  -2.735205   -0.209118   -3.804312
 H                  -3.485804   -2.757884   -1.772237
 H                  -2.213814    0.290472   -4.606658
 C                  -3.658870    0.380044   -2.919863
 H                  -3.972861    1.412624   -2.920623
 C                  -4.066222   -0.617646   -1.983697
 H                  -4.733110   -0.466695   -1.148761
 C                  -3.416666   -1.830050   -2.318267
11v-Co2Se2-2
 H                   1.719354   -1.856497   -1.586993
Co                  -1.694491   -1.248770    1.036241
Se                  -0.934075    0.879034    1.624363
Se                   1.806365    0.662551   -0.341608
 B                   1.052926   -1.265669   -0.801647
 B                  -0.714427   -1.270561   -0.816379
 B                   0.162922   -0.797025    1.957408
 B                   0.211352   -1.920821    0.581303
 B                  -1.434483    0.294383   -0.422371
 B                   1.593917   -0.925892    0.897289
 B                   0.021067    0.191443   -1.429132
Co                  -0.109353    1.955710   -0.268610
 H                   0.066864    0.420820   -2.596580
 H                  -2.488338    0.667676   -0.840207
 H                   0.220147   -1.093453    3.112798
 H                   2.646855   -1.323613    1.286844
 H                   0.392238   -3.080915    0.809427
 H                  -1.223826   -1.964069   -1.645538
 H                   1.815974    4.023081    0.008253
 C                   0.813324    3.820333   -0.336297
 C                  -0.361205    3.898924    0.431880
 H                   1.133652    3.177343   -2.457633
 H                  -0.423609    4.167670    1.475391
 C                  -1.455872    3.503228   -0.397616
 H                  -2.485805    3.422144   -0.086202
 C                  -0.953928    3.217404   -1.688266
 H                  -1.526009    2.853512   -2.527365
 C                   0.450095    3.375624   -1.646049
 H                  -1.617287   -3.382267    2.836000
 C                  -2.300688   -2.813972    2.225234
 C                  -2.598865   -3.059022    0.857277
 H                  -2.914379   -1.150197    3.568599
 H                  -2.186879   -3.851848    0.253275
 C                  -3.497823   -2.050586    0.409613
 H                  -3.872424   -1.940764   -0.595851
 C                  -3.724068   -1.169148    1.485020
 H                  -4.308935   -0.262792    1.449049
 C                  -2.981352   -1.636967    2.607568
11v-Co2Se2-3
 B                  -1.462124   -0.733021    0.188290
 B                  -1.678400    1.019836   -0.070305
Se                  -0.655370    1.613959   -1.929962
Se                   1.545541   -0.724871   -0.973003
 B                  -0.462562   -1.511323   -1.028454
 B                  -0.531132    0.461983    1.137494
 B                   0.218358   -1.052373    0.636933
Co                  -1.961319   -0.346584   -1.788881
 B                   1.109745    0.587019    0.593375
 B                   0.048694   -0.231398   -2.311609
Co                  -0.010481    2.218090    0.209422
 H                  -0.417137   -2.664696   -1.322545
 H                   0.582519   -1.936778    1.341227
 H                  -2.723507    1.561313    0.130999
 H                  -2.261821   -1.404104    0.769692
 H                   0.346412   -0.510472   -3.431674
 H                   2.093633    0.638636    1.270470
 H                  -0.795656    0.543404    2.301586
 H                   2.538514    3.333661    0.680635
 C                   1.483034    3.544656    0.743210
 C                   0.628849    3.246842    1.844119
 H                   1.014830    4.419607   -1.245377
 H                   0.924409    2.755613    2.757896
 C                  -0.684200    3.693263    1.528745
 H                  -1.555635    3.577733    2.154528
 C                  -0.658790    4.220183    0.225131
 H                  -1.505456    4.599647   -0.326706
 C                   0.680007    4.119640   -0.263426
 H                  -2.026810   -2.229926   -3.862669
 C                  -2.664051   -1.573529   -3.290789
 C                  -2.965044   -0.228969   -3.598774
 H                  -3.186564   -2.817123   -1.511165
 H                  -2.605355    0.322679   -4.453870
 C                  -3.775437    0.291658   -2.549402
 H                  -4.125044    1.309156   -2.467482
 C                  -3.974871   -0.729851   -1.596868
 H                  -4.497932   -0.631838   -0.658935
 C                  -3.270821   -1.882544   -2.042965
11v-Co2Se2-4
 B                  -0.470936   -1.165627   -1.462305
 B                   0.145499   -1.367272    0.222954
 B                   1.016081    0.067459    0.741261
Se                  -1.930206   -0.986447   -0.061908
 B                   1.158805   -0.549948   -0.909521
 B                  -0.626427   -0.051574    1.373794
Co                   1.412621    1.533680   -0.710735
Co                  -2.051731    1.227534    0.568488
 B                  -0.684456    1.941241   -0.782913
Se                  -0.086990    0.669261   -2.293126
 B                  -0.032357    1.519128    0.808764
 H                  -0.578034   -2.071306   -2.223214
 H                   0.366260   -2.473121    0.595144
 H                  -0.877749    3.026874   -1.253495
 H                  -0.812457   -0.429663    2.487952
 H                   0.208369    2.351007    1.639407
 H                   2.076228   -1.102211   -1.429491
 H                   1.894309   -0.114025    1.530616
 H                  -2.057366    3.937716    1.134505
 C                  -2.694999    3.068007    1.149445
 C                  -2.852432    2.173595    2.241903
 H                  -3.601977    3.074851   -0.897094
 H                  -2.335817    2.234665    3.187153
 C                  -3.722647    1.143205    1.834494
 H                  -4.007825    0.281669    2.419104
 C                  -4.123555    1.413535    0.492005
 H                  -4.771445    0.791916   -0.108237
 C                  -3.507417    2.610732    0.071534
 H                   4.060642    0.726468   -0.243717
 C                   3.476466    1.584905   -0.536196
 C                   2.845672    2.502666    0.350676
 H                   3.367639    1.390148   -2.746352
 H                   2.882118    2.466841    1.427840
 C                   2.119670    3.443798   -0.428185
 H                   1.505694    4.242917   -0.044624
 C                   2.265738    3.080245   -1.784877
 H                   1.786046    3.560465   -2.624324
 C                   3.110466    1.933945   -1.850234
11v-Co2Se2-5
 B                  -1.270586   -0.824816    1.234940
 B                  -1.208329    0.967633    0.970106
 B                   0.631083    1.410636    0.581347
 B                   0.534967   -1.480496    1.007670
Se                  -0.841653   -1.905223   -0.551433
Se                  -0.729738    1.458897   -1.046245
 B                   1.113826    0.563857   -0.977556
 B                   1.056064   -1.152271   -0.724549
 B                   1.527272   -0.096850    0.588693
Co                   0.213331    0.179095    2.168652
Co                  -2.329558   -0.124779   -0.476064
 H                   2.696754   -0.097065    0.840457
 H                   1.016341    2.516378    0.804412
 H                   0.849720   -2.497780    1.543105
 H                   1.880764    1.143359   -1.682534
 H                   1.776694   -1.958698   -1.226013
 H                  -1.918597    1.794766    1.460697
 H                  -2.030239   -1.429022    1.932375
 H                   2.362090    1.633129    3.222022
 C                   1.498743    1.059497    3.520788
 C                   1.462018   -0.343355    3.725024
 H                  -0.123370    2.587160    3.560662
 H                   2.292569   -1.021742    3.607856
 C                   0.125890   -0.707116    4.029604
 H                  -0.235862   -1.711448    4.184496
 C                  -0.662994    0.471233    4.014326
 H                  -1.729670    0.521400    4.167928
 C                   0.185416    1.562841    3.699173
 H                  -3.614287   -1.694393   -2.454802
 C                  -3.798751   -0.949353   -1.695861
 C                  -3.759609    0.445087   -1.874466
 H                  -4.121885   -2.180676    0.145744
 H                  -3.537731    0.962845   -2.795239
 C                  -4.007716    1.058161   -0.608044
 H                  -4.001710    2.118479   -0.407432
 C                  -4.231473    0.034159    0.340939
 H                  -4.405285    0.174195    1.396199
 C                  -4.071476   -1.206951   -0.317225
11v-Co2Se2-6
 B                   0.759558   -0.971168    1.050254
 B                   1.580250    0.558287    0.785676
 B                   1.305143    1.136969   -0.913231
Se                   0.084018   -0.035822   -2.057877
 B                  -1.015560   -0.766796    0.856724
Se                   0.081108    2.193882    0.336249
 B                  -1.473196   -0.329649   -0.789620
 B                  -1.475472    0.904691    0.533724
Co                  -0.111440    0.649806    2.090343
Co                  -0.103933   -1.895087   -0.642302
 B                   1.583580   -0.596664   -0.454932
 H                   2.597231   -1.050149   -0.886668
 H                   2.592614    0.958482    1.269993
 H                   1.234728   -1.775666    1.800661
 H                  -2.498519   -0.590613   -1.343898
 H                  -1.875404   -1.381937    1.427498
 H                  -2.502529    1.437624    0.830214
 H                   1.830396   -3.828187    0.016150
 C                   0.865483   -3.720494   -0.453669
 C                   0.627589   -3.451036   -1.815374
 H                  -0.544051   -3.843139    1.273489
 H                   1.381630   -3.317969   -2.576115
 C                  -0.777954   -3.303522   -2.001538
 H                  -1.269700   -3.054409   -2.929699
 C                  -1.408932   -3.486054   -0.752014
 H                  -2.464110   -3.391541   -0.550555
 C                  -0.391357   -3.717465    0.213471
 H                   1.367109    2.479478    3.649496
 C                   0.612872    1.711371    3.727212
 C                   0.850380    0.334282    3.902278
 H                  -1.283774    2.849624    3.400049
 H                   1.815007   -0.141623    3.982058
 C                  -0.406049   -0.331307    3.847880
 H                  -0.558610   -1.397566    3.898735
 C                  -1.423145    0.647431    3.679571
 H                  -2.477791    0.452406    3.566574
 C                  -0.792307    1.906829    3.586965
 H                   2.109057    1.778648   -1.509218
11v-Co2Se2-7
 H                   2.190176   -1.398704   -0.975867
 B                  -1.560616   -0.829564    0.493691
Co                  -1.951166    1.186548    0.633820
 B                   1.254886    0.951513   -0.767466
 B                   1.161547   -0.864197   -0.700680
Co                  -0.599766   -1.733838   -1.122678
 B                  -0.614889    0.043758    1.647017
 B                   0.068751   -1.427461    0.778054
 B                  -1.662416    0.029114   -1.075223
Se                   1.395970    0.233880    1.138861
 B                   0.128100   -0.002184   -1.831339
Se                  -0.537687    1.869407   -1.071958
 H                   2.220153    1.503019   -1.186619
 H                  -2.454664   -1.507817    0.921393
 H                   0.367526    0.110441   -2.993454
 H                  -2.555509    0.111949   -1.865662
 H                  -0.660626   -0.056158    2.837772
 H                   0.438397   -2.349212    1.437806
 H                  -2.135825    3.991812    0.959546
 C                  -2.662210    3.068994    1.154340
 C                  -2.515789    2.265105    2.304450
 H                  -3.907294    2.818151   -0.689314
 H                  -1.873630    2.462021    3.147899
 C                  -3.338039    1.116677    2.121462
 H                  -3.418156    0.282010    2.799904
 C                  -4.025321    1.250896    0.883125
 H                  -4.697968    0.523276    0.455757
 C                  -3.604434    2.449155    0.278832
 H                   0.890036   -4.100984   -0.925575
 C                   0.017675   -3.685042   -1.405199
 C                  -0.001644   -2.999080   -2.645743
 H                  -1.593443   -4.055544    0.090771
 H                   0.851127   -2.809577   -3.278944
 C                  -1.326438   -2.547465   -2.873999
 H                  -1.657176   -1.947898   -3.707554
 C                  -2.124385   -2.955961   -1.775185
 H                  -3.167499   -2.723307   -1.629456
 C                  -1.293696   -3.660506   -0.867065
11v-Co2Se2-8
Co                  -1.859330   -1.190721    0.732651
 B                  -1.640916    0.905701    0.292686
Se                   1.019539    1.059664   -1.322452
Co                   1.471647   -1.239457   -0.943972
 B                  -0.496799   -1.765018   -0.794371
 B                  -0.419314    0.176404    1.388444
 B                   0.255935   -1.349382    0.759999
Se                  -1.999745   -0.226389   -1.382595
 B                   1.153786    0.185273    0.717272
 B                  -0.075538   -0.456028   -2.075419
 B                  -0.009121    1.526221    0.376617
 H                  -2.608333    1.517258    0.635205
 H                  -0.029688   -0.658802   -3.249689
 H                  -0.487178    0.432884    2.555677
 H                   2.185778    0.392052    1.274122
 H                   0.617110   -2.212097    1.511119
 H                  -0.815530   -2.820705   -1.257611
 H                   0.257851    2.621161    0.765950
 H                  -1.432981   -1.968025    3.347122
 C                  -2.174139   -2.008661    2.564820
 C                  -2.293560   -3.030597    1.580728
 H                  -3.311821   -0.110985    2.857111
 H                  -1.648793   -3.889860    1.483933
 C                  -3.331310   -2.667128    0.702103
 H                  -3.627119   -3.199858   -0.188633
 C                  -3.870435   -1.424950    1.148510
 H                  -4.649481   -0.861180    0.657825
 C                  -3.172114   -1.029887    2.310264
 H                   3.284151   -2.296651    0.899291
 C                   3.080139   -2.261383   -0.158952
 C                   3.537531   -1.278657   -1.061788
 H                   1.661961   -3.960587   -0.452962
 H                   4.157397   -0.431419   -0.811510
 C                   2.971665   -1.547658   -2.340596
 H                   3.102780   -0.949357   -3.229343
 C                   2.160869   -2.697978   -2.225010
 H                   1.551585   -3.127837   -3.004672
 C                   2.210858   -3.132294   -0.872060
11v-Co2Se2-9
Se                  -1.505840   -1.598656    0.636079
 B                  -1.400357    0.562591    0.897003
 B                   1.173006    0.841608   -0.378859
Se                   1.561046   -1.168703   -0.757518
Co                  -0.482070   -2.066459   -1.388238
 B                   0.242385    1.033195    1.097153
 B                  -0.219201   -0.504572    1.792022
Co                  -2.011866   -0.071530   -1.090829
 B                   1.353835   -0.317597    1.078660
 B                   0.023464    0.065826   -1.662847
 B                  -0.531237    1.262204   -0.500271
 H                   2.044562    1.558879   -0.748359
 H                  -2.326355    1.045806    1.467882
 H                  -0.421514   -0.684993    2.952354
 H                  -0.717595    2.382034   -0.873760
 H                   0.473902    1.944373    1.829772
 H                   2.395907   -0.302992    1.655834
 H                   0.300765    0.305157   -2.800033
 H                  -2.834785   -0.909507   -3.682552
 C                  -3.115755   -0.307999   -2.834150
 C                  -2.753412    1.045989   -2.626959
 H                  -4.279671   -1.718576   -1.548534
 H                  -2.127700    1.643207   -3.271082
 C                  -3.320030    1.465622   -1.392307
 H                  -3.181857    2.428799   -0.928479
 C                  -4.013088    0.367369   -0.834382
 H                  -4.494025    0.348370    0.131064
 C                  -3.881337   -0.730876   -1.720237
 H                   1.007617   -4.429267   -1.071979
 C                   0.246930   -3.971329   -1.685156
 C                   0.468507   -3.173659   -2.849665
 H                  -1.643657   -4.538319   -0.660498
 H                   1.432104   -2.905951   -3.256348
 C                  -0.779329   -2.756290   -3.351121
 H                  -0.926041   -2.121231   -4.210321
 C                  -1.782468   -3.271193   -2.490942
 H                  -2.846247   -3.141392   -2.599987
 C                  -1.146670   -4.034394   -1.475613
12v-Co2S2-10
 B                  -1.425993   -0.576586    1.089187
 B                   0.011931    1.082031   -1.652032
 B                   0.445829   -0.662325    0.730573
 B                  -0.818891   -1.337053   -0.303632
Co                   0.857002   -0.751875   -1.345451
 B                   1.360634    0.997419   -0.436363
 S                  -2.075155    1.147289    0.761359
Co                  -0.287353    2.415518    0.067085
 B                  -2.305895   -0.367454   -0.464462
 B                  -1.700088    1.222371   -1.177749
 B                  -1.098160   -0.290699   -1.757787
 S                   0.953766    1.086558    1.360953
 H                  -3.432344   -0.690932   -0.653309
 H                   2.410404    1.483880   -0.752548
 H                  -0.934687   -2.525656   -0.254218
 H                  -1.864190   -1.073847    2.076578
 H                   1.098669   -1.443309    1.361788
 H                  -2.479808    1.924839   -1.740402
 H                   0.321563    1.679155   -2.645510
 H                  -1.512455   -0.641684   -2.821957
 H                   3.503067   -1.319412   -0.593336
 C                   2.771129   -1.519873   -1.360129
 C                   2.554153   -0.744804   -2.534505
 H                   1.702954   -3.315402   -0.586535
 H                   3.075766    0.162903   -2.794768
 C                   1.486523   -1.319872   -3.255826
 H                   1.049782   -0.933047   -4.163216
 C                   1.030779   -2.447548   -2.525082
 H                   0.186065   -3.067900   -2.781070
 C                   1.833223   -2.579830   -1.364442
 H                   1.684466    3.874878   -1.256633
 C                   0.792836    3.996256   -0.663267
 C                   0.736715    4.063858    0.756802
 H                  -0.838426    3.991528   -2.183920
 H                   1.584030    3.985351    1.421128
 C                  -0.618217    4.165185    1.149862
 H                  -0.990030    4.199704    2.162081
 C                  -1.401141    4.153870   -0.035033
 H                  -2.479998    4.151795   -0.078831
 C                  -0.535758    4.066728   -1.152139
12v-Co2S2-11
 B                  -0.613413   -0.519324   -1.323470
 B                   1.293133    1.446574   -0.317455
 B                  -0.364530    0.880015   -0.261738
 B                   0.459390    0.732701   -1.821192
Co                   2.680465    0.377761    0.745630
 B                   0.699543    0.658669    1.136542
 S                   2.305891    0.069670   -1.392890
Co                  -0.783923   -0.964286    0.807730
 B                   0.879556   -0.971779   -2.041823
 B                   1.341644   -0.958006    1.547704
 S                   0.864636   -2.502475    0.689794
 B                   0.096125   -2.116745   -0.905245
 H                  -1.612314   -0.686477   -1.957521
 H                   1.069104   -1.415587   -3.131534
 H                   0.445133    1.317851    2.106643
 H                  -0.471238   -3.068099   -1.352574
 H                   1.489512   -1.223939    2.709431
 H                   0.318811    1.478684   -2.733662
 H                   1.555075    2.599025   -0.466037
 H                  -1.234640    1.695581   -0.187547
 H                  -2.087651    1.077131    2.139930
 C                  -2.172586    0.025200    1.920869
 C                  -1.641473   -1.034787    2.692994
 H                  -3.226622    0.024686   -0.046050
 H                  -1.080847   -0.935731    3.608848
 C                  -1.910706   -2.243748    2.003207
 H                  -1.580905   -3.225871    2.304321
 C                  -2.617449   -1.939260    0.812221
 H                  -2.924681   -2.644222    0.055945
 C                  -2.777588   -0.534832    0.758706
 H                   4.186296   -1.329504    2.415675
 C                   4.169323   -0.339448    1.988158
 C                   3.534576    0.809651    2.554566
 H                   5.251740   -0.593308    0.063453
 H                   2.967926    0.827340    3.472204
 C                   3.743378    1.906739    1.687564
 H                   3.353455    2.903757    1.821361
 C                   4.461327    1.436328    0.563992
 H                   4.726807    2.014803   -0.307916
 C                   4.737669    0.051553    0.760134
12v-Co2S2-12
 B                  -0.468547   -1.488737   -0.792765
 B                   1.040322    1.034430   -0.671638
 B                  -0.455684    0.214074   -0.289477
 B                   0.350266   -0.257633   -1.745523
 B                   2.358050    0.052270    0.369203
Co                   0.778257    0.654482    1.329370
 S                   2.326399   -0.178990   -1.505435
 B                  -0.337368   -1.081107    0.932917
Co                   1.327386   -2.322463   -1.644332
 B                   1.355837   -1.334852    1.445805
 B                   0.393880   -2.562032    0.406135
 S                   2.279065   -2.634102    0.365145
 H                  -1.485957   -1.949248   -1.220793
 H                   3.457767    0.342698    0.733963
 H                  -1.270904   -1.259035    1.658217
 H                   1.644297   -1.613772    2.572699
 H                  -0.131089   -3.568687    0.772211
 H                   0.057332    0.063575   -2.855249
 H                   1.154229    2.140629   -1.099068
 H                  -1.476431    0.823407   -0.416353
 H                   3.639720   -3.188040   -3.029826
 C                   2.566992   -3.297035   -2.991825
 C                   1.615775   -2.496112   -3.676656
 H                   2.272839   -4.937403   -1.513406
 H                   1.841070   -1.649054   -4.307251
 C                   0.316123   -2.930872   -3.322998
 H                  -0.611393   -2.481863   -3.638889
 C                   0.455704   -3.998038   -2.396661
 H                  -0.347440   -4.512142   -1.893127
 C                   1.845257   -4.225086   -2.202829
 H                   2.476016    0.931906    3.559626
 C                   1.579956    1.340769    3.119209
 C                   0.260087    0.867579    3.328555
 H                   2.365157    2.921003    1.757342
 H                  -0.021422    0.032800    3.951084
 C                  -0.617265    1.628207    2.516977
 H                  -1.678484    1.468604    2.408916
 C                   0.160387    2.558608    1.788909
 H                  -0.207235    3.242076    1.039638
 C                   1.523214    2.381938    2.162887
12v-Co2S2-13
Co                  -1.635546   -0.993263    0.971004
 B                  -1.748594    1.066460    0.494071
 S                  -0.260504    1.884316    1.176997
 B                   1.384102    0.708032   -0.799752
 B                   1.197336   -1.146186   -0.817311
 B                  -0.517014   -1.443700   -0.721004
Co                   0.374584    0.068462    2.264888
 B                   0.357261   -1.552300    0.790860
 B                  -1.504128    0.014385   -0.846502
 S                   1.943272   -0.245406    0.730906
 B                   0.089947   -0.023981   -1.613545
 B                  -0.362031    1.450880   -0.712064
 H                  -0.835758   -2.420928   -1.329169
 H                   2.250188    1.328897   -1.325409
 H                  -2.776855    1.673709    0.522558
 H                   1.961921   -1.874292   -1.360260
 H                   0.071106    0.122948   -2.795284
 H                  -0.518876    2.447414   -1.346541
 H                  -2.444199   -0.015442   -1.583522
 H                   0.742620   -2.569974    1.285376
 H                  -1.982607   -2.329491    3.503441
 C                  -2.455074   -2.108437    2.561440
 C                  -2.376357   -2.901933    1.399978
 H                  -3.499671   -0.163710    2.946709
 H                  -1.803253   -3.808402    1.283240
 C                  -3.143366   -2.263149    0.387102
 H                  -3.242418   -2.591799   -0.634882
 C                  -3.700130   -1.084396    0.933869
 H                  -4.290011   -0.358779    0.397354
 C                  -3.257777   -0.971326    2.273475
 H                   2.354124    1.517070    3.695834
 C                   1.550965    0.808811    3.828731
 C                   1.656963   -0.608289    3.766699
 H                  -0.229671    2.107642    4.125163
 H                   2.556539   -1.164106    3.547621
 C                   0.378441   -1.167118    3.958943
 H                   0.150336   -2.219968    3.937275
 C                  -0.538999   -0.094695    4.134197
 H                  -1.597167   -0.172479    4.316140
 C                   0.193115    1.115775    4.067103
12v-Co2S2-14
 B                  -0.935063   -0.499968    1.754054
 B                  -0.351874    1.209259   -1.719597
 S                   0.890220   -0.884770    1.316390
 B                  -0.580023   -1.370511    0.169175
 B                   0.575836   -0.470214   -1.234154
 S                   1.369208    1.200713   -0.875335
Co                  -1.466555    1.455095    1.442460
 B                  -0.180554    2.019634   -0.075089
 B                  -1.973061   -0.259909    0.368741
 B                  -1.700927    1.228995   -0.607813
Co                  -1.343101   -0.579475   -1.584042
 B                   0.411991    0.925642    1.530730
 H                  -3.084372   -0.668244    0.556839
 H                   0.006951    3.199118   -0.081181
 H                  -0.659379   -2.562131    0.189418
 H                  -1.326621   -1.073403    2.723158
 H                   1.166345    1.491028    2.264210
 H                  -2.628485    1.860860   -1.028784
 H                  -0.381710    1.830191   -2.736883
 H                   1.336586   -1.202032   -1.793489
 H                  -0.736399   -3.136791   -2.599463
 C                  -1.431347   -2.320400   -2.720696
 C                  -1.250100   -1.189783   -3.551816
 H                  -3.028657   -2.810377   -1.245778
 H                  -0.404860   -1.001338   -4.195193
 C                  -2.360964   -0.320962   -3.354824
 H                  -2.492313    0.649561   -3.806673
 C                  -3.222296   -0.920059   -2.407654
 H                  -4.120001   -0.480095   -2.003163
 C                  -2.643087   -2.149017   -2.005808
 H                  -0.569786    3.857434    2.608035
 C                  -1.432752    3.211619    2.558543
 C                  -1.684773    2.096611    3.391932
 H                  -2.521056    3.978496    0.771913
 H                  -1.063575    1.756025    4.205556
 C                  -2.882819    1.475012    2.938532
 H                  -3.315651    0.569876    3.334456
 C                  -3.365509    2.210013    1.831912
 H                  -4.223705    1.956796    1.229932
 C                  -2.464171    3.275810    1.588458
12v-Co2S2-15
Co                  -1.411876   -1.235551    0.941449
 B                  -0.991245    0.811172    0.879344
 B                   0.830243    1.168823    0.693400
 B                   1.238825    0.719300   -1.153352
 S                   1.115650   -1.029354   -1.810104
 B                  -0.558096   -1.417393   -0.964005
Co                   0.210160    0.040113    2.420140
 B                   0.491479   -1.641260    0.949810
 B                  -1.502676    0.074855   -0.646696
 S                   1.846855   -0.391694    1.087097
 B                  -0.368620    0.156699   -1.962550
 B                  -0.286047    1.373203   -0.671152
 H                   1.398558    2.165548    1.022112
 H                  -1.000056   -2.370920   -1.530567
 H                   2.142947    1.361233   -1.580720
 H                  -1.750378    1.604583    1.357520
 H                  -0.757076    0.404305   -3.057564
 H                  -0.489272    2.518402   -0.933394
 H                  -2.609717    0.292897   -1.037901
 H                   0.873352   -2.756391    1.169214
 H                  -1.363522   -3.198896    2.978932
 C                  -2.013820   -2.732826    2.255893
 C                  -2.209049   -3.164510    0.929371
 H                  -2.899955   -1.006420    3.370856
 H                  -1.709572   -3.991522    0.449846
 C                  -3.101545   -2.256555    0.303734
 H                  -3.400396   -2.277886   -0.732228
 C                  -3.492565   -1.285367    1.258104
 H                  -4.132502   -0.437107    1.073162
 C                  -2.815533   -1.569813    2.458168
 H                   2.290168    1.326736    3.761534
 C                   1.305531    0.917983    3.929197
 C                   1.010390   -0.427234    4.282774
 H                  -0.025977    2.632978    3.438247
 H                   1.731428   -1.213481    4.445324
 C                  -0.392849   -0.566095    4.312612
 H                  -0.926873   -1.475487    4.535004
 C                  -0.970209    0.691955    3.981088
 H                  -2.020096    0.919016    3.893477
 C                   0.083950    1.609354    3.760069
12v-Co2S2-16
 B                  -0.979752   -0.912195   -1.074043
 B                   1.495361    0.776583   -0.595438
 B                  -0.251657    0.616854   -0.652261
 B                   0.806884   -0.436389   -1.800142
Co                   2.576987    0.116905    1.043537
 B                   0.534422    0.748856    0.898115
 B                   2.437277   -0.680722   -0.824136
Co                  -1.141970   -0.413487    0.888823
 S                  -0.019617   -2.334486   -1.722060
 B                   2.131565   -1.786574    0.501808
 S                   0.792037   -1.153315    1.633642
 B                   1.697991   -2.222260   -1.223402
 H                   3.458550   -0.726487   -1.444446
 H                  -1.951302   -0.847725   -1.771040
 H                   0.439727    1.682372    1.635545
 H                   2.384829   -2.985387   -1.826833
 H                   2.805057   -2.678071    0.928774
 H                   0.899614   -0.159513   -2.950066
 H                   1.903726    1.741670   -1.170228
 H                  -0.830454    1.552739   -1.120384
 H                  -2.421613    1.909883    1.900645
 C                  -2.546508    0.842250    1.808437
 C                  -2.093807   -0.133527    2.723244
 H                  -3.473879    0.626483   -0.202857
 H                  -1.575037    0.055299    3.650990
 C                  -2.409166   -1.421410    2.195690
 H                  -2.170892   -2.367383    2.658064
 C                  -3.036684   -1.242161    0.947983
 H                  -3.389316   -2.019542    0.288839
 C                  -3.097102    0.164301    0.696254
 H                   5.159169   -0.967387    1.150669
 C                   4.576481   -0.125403    1.489436
 C                   3.827455   -0.054161    2.685791
 H                   4.738029    1.309915   -0.211449
 H                   3.731221   -0.837984    3.421475
 C                   3.162365    1.203463    2.717574
 H                   2.472921    1.532315    3.479788
 C                   3.494701    1.908801    1.542482
 H                   3.109801    2.871723    1.245874
 C                   4.353367    1.079365    0.769506
12v-Co2S2-17
 B                  -0.868734   -0.056427    1.411466
 B                   0.403354    1.161507   -1.674993
 B                   0.827828   -0.363840    1.205839
Co                  -0.434011   -1.531642   -0.106126
 S                   0.705245   -0.645640   -1.792601
 S                   1.777922    1.117394    0.598306
 B                  -1.232023    1.625176    0.792057
 B                   0.282013    2.151762    0.008143
Co                  -2.327084    0.163406   -0.065958
 B                  -1.111497    1.592382   -0.982819
 B                  -1.087980   -0.030800   -1.728334
 B                   0.247610    1.324313    1.697705
 H                   0.582162    3.299730   -0.071732
 H                  -1.895701    2.464173    1.322079
 H                  -1.353728   -0.513460    2.409800
 H                   0.403556    1.891276    2.730695
 H                   1.507790   -1.022341    1.933503
 H                  -1.633691    2.515975   -1.538200
 H                   0.945227    1.818421   -2.508065
 H                  -1.714820   -0.289559   -2.712458
 H                  -4.060449    2.299436   -0.471517
 C                  -4.073339    1.242106   -0.259564
 C                  -4.015291    0.652256    1.026624
 H                  -4.044416    0.329616   -2.290133
 H                  -3.957498    1.181018    1.964515
 C                  -3.954957   -0.750293    0.861139
 H                  -3.876511   -1.462044    1.667021
 C                  -3.985131   -1.030182   -0.529066
 H                  -3.941228   -2.004901   -0.988171
 C                  -4.060389    0.201023   -1.219560
 H                   1.662885   -3.233801    0.655275
 C                   0.619385   -3.238420    0.384112
 C                   0.092690   -3.387205   -0.920509
 H                  -0.412234   -2.879116    2.328967
 H                   0.671242   -3.490838   -1.825837
 C                  -1.315318   -3.282449   -0.854476
 H                  -1.987384   -3.324318   -1.697135
 C                  -1.668512   -3.095241    0.506402
 H                  -2.664905   -3.003402    0.899406
 C                  -0.477560   -3.059866    1.268042
12v-Co2S2-18
 B                  -0.111531   -1.978030   -1.475710
 B                   0.063545    0.592433   -0.350268
 S                  -1.333377   -0.666226   -0.923074
 B                   1.202599   -0.454472   -1.587317
 B                   1.739850    0.207104   -0.024969
Co                   0.665927    0.468034    1.699203
 B                   2.455241   -1.346299   -0.517776
 B                  -1.018906   -0.413070    0.896652
 B                   1.520610   -2.100728   -1.686268
 B                   1.921844   -1.134118    1.126285
 S                   0.076008   -1.697795    1.703952
Co                   1.176586   -2.941140    0.168517
 H                   3.646309   -1.418157   -0.605167
 H                  -0.658861   -2.666449   -2.293042
 H                   1.914737   -2.718919   -2.625073
 H                   2.505785    1.109526   -0.208559
 H                  -1.988474   -0.038398    1.481893
 H                   2.739686   -1.317131    1.975938
 H                   1.305186    0.191471   -2.586462
 H                  -0.210962    1.700026   -0.694468
 H                   3.402788   -4.100055    1.540560
 C                   2.502551   -4.355844    1.004258
 C                   2.379885   -4.492873   -0.400856
 H                   0.965453   -4.407663    2.603393
 H                   3.172831   -4.377105   -1.122013
 C                   1.016038   -4.783220   -0.704223
 H                   0.607648   -4.924136   -1.692099
 C                   0.293181   -4.785185    0.508378
 H                  -0.768193   -4.943612    0.619873
 C                   1.218937   -4.517645    1.559555
 H                   3.098928    1.593858    2.538151
 C                   2.035459    1.647931    2.709806
 C                   1.299107    0.876385    3.633665
 H                   1.349807    3.088227    1.148182
 H                   1.703965    0.123433    4.292618
 C                  -0.079218    1.204936    3.493922
 H                  -0.895648    0.748909    4.032906
 C                  -0.194915    2.174183    2.474736
 H                  -1.112935    2.593296    2.093962
 C                   1.109810    2.435041    1.972005
12v-Co2S2-1
 B                  -0.682980   -1.290176   -1.548191
Co                   1.632511    0.825824   -0.821748
 B                  -0.427204    0.318706   -0.813211
 B                   0.394823   -0.107379   -2.340323
 B                   1.923241   -0.757136    0.667707
 B                   0.380496    0.072140    0.750346
 S                   2.171234   -0.723197   -2.325952
 B                  -0.913936   -1.013918    0.182658
 B                   0.843492   -2.000794   -2.027632
 S                   1.776463   -2.539477    0.128029
Co                   0.356732   -1.859831    1.608367
 B                  -0.071307   -2.497437   -0.403448
 H                  -1.649346   -1.624866   -2.163184
 H                   0.914783   -2.938045   -2.758624
 H                   2.912431   -0.558124    1.312709
 H                  -2.045830   -1.006157    0.561591
 H                   0.198719    0.920929    1.577767
 H                  -0.530294   -3.593293   -0.498478
 H                   0.015176    0.433596   -3.332572
 H                  -1.215305    1.201982   -0.980000
 H                   1.084078   -0.507866    3.934842
 C                   0.541602   -1.375338    3.593479
 C                   1.084199   -2.661357    3.368758
 H                  -1.502294   -0.564164    3.203819
 H                   2.114150   -2.949167    3.514118
 C                   0.050116   -3.492274    2.852752
 H                   0.162615   -4.516380    2.531064
 C                  -1.127349   -2.719531    2.759931
 H                  -2.070691   -3.045504    2.350793
 C                  -0.825140   -1.403237    3.203543
 H                   4.336444    1.411234   -0.271899
 C                   3.390436    1.875217   -0.502130
 C                   2.395917    2.258009    0.428472
 H                   3.387559    1.942949   -2.730996
 H                   2.441821    2.120415    1.496773
 C                   1.285838    2.778243   -0.290628
 H                   0.352755    3.105350    0.138847
 C                   1.599020    2.729876   -1.671907
 H                   0.945799    3.010649   -2.483015
 C                   2.890091    2.166559   -1.799141
12v-Co2S2-2
 B                  -1.176898   -0.273371    0.793199
 B                  -0.949048    1.417113    1.109932
 S                   0.803157    1.906108    1.456505
 B                   1.386461    1.125245   -1.107166
 B                   1.203059   -0.567698   -0.776758
 B                  -0.542694   -0.978094   -0.704316
Co                   0.136630    0.088171    2.409134
 B                   0.419801   -1.089737    0.723901
 B                  -1.348513    0.695943   -0.714827
 B                   1.602616    0.343312    0.724110
Co                   0.013398    0.086033   -2.397655
 S                  -0.199262    2.016882   -1.457543
 H                  -1.054919   -1.996201   -1.060340
 H                   2.387687    1.665719   -1.466017
 H                  -1.791533    2.184011    1.463862
 H                  -2.233346   -0.729376    1.123546
 H                   2.120228   -1.265107   -1.101628
 H                  -2.479572    0.862975   -1.058623
 H                   2.741032    0.237419    1.067948
 H                   0.672952   -2.198648    1.087313
 H                   2.235826   -0.639533   -3.903199
 C                   1.161679   -0.561267   -3.966987
 C                   0.432261    0.584409   -4.360098
 H                   0.474872   -2.534400   -3.178964
 H                   0.853799    1.533555   -4.653435
 C                  -0.952151    0.294248   -4.216224
 H                  -1.764233    0.985804   -4.380395
 C                  -1.075304   -1.033023   -3.745289
 H                  -1.995833   -1.528859   -3.480418
 C                   0.230548   -1.563156   -3.578451
 H                   2.078395    0.550348    4.389563
 C                   1.124657    0.071697    4.228188
 C                   0.927519   -1.249601    3.765889
 H                  -0.333003    1.709423    4.653949
 H                   1.703174   -1.952141    3.504932
 C                  -0.467237   -1.453843    3.600679
 H                  -0.936959   -2.340552    3.206248
 C                  -1.132259   -0.255813    3.980559
 H                  -2.193903   -0.075552    3.915132
 C                  -0.150438    0.685095    4.367454
12v-Co2S2-3
 S                  -1.513909   -0.890033    1.587817
 B                  -0.215952    1.057309   -1.528665
 S                   1.368873   -0.416874    0.698295
 B                  -0.327132   -1.395391    0.196299
 B                   0.562002   -0.464745   -1.152406
 B                   1.207420    1.122670   -0.484990
Co                  -1.507179    1.340144    1.508165
 B                  -0.246166    2.034098   -0.037463
 B                  -2.475963   -0.093435    0.236398
 B                  -1.725567    1.243015   -0.637743
Co                  -1.409800   -0.624425   -1.494041
 B                   0.588581    1.246144    1.245674
 H                  -3.670505   -0.161877    0.264818
 H                   2.256265    1.568551   -0.817198
 H                  -0.179981    3.225847   -0.103679
 H                  -0.108873   -2.572080    0.204415
 H                   1.271763    1.755395    2.080245
 H                  -2.564234    1.954479   -1.120089
 H                  -0.041231    1.607030   -2.574737
 H                   1.311243   -1.114650   -1.812792
 H                  -0.977802   -3.325693   -2.173467
 C                  -1.554411   -2.459984   -2.459669
 C                  -1.150427   -1.463221   -3.380764
 H                  -3.370109   -2.619196   -1.172535
 H                  -0.218978   -1.443379   -3.924283
 C                  -2.165330   -0.470479   -3.427525
 H                  -2.131085    0.444698   -3.997447
 C                  -3.182310   -0.847095   -2.525242
 H                  -4.061822   -0.269522   -2.288848
 C                  -2.806438   -2.080410   -1.918094
 H                  -0.392333    3.669379    2.544646
 C                  -1.284726    3.066211    2.597157
 C                  -1.508686    1.984074    3.480614
 H                  -2.506696    3.874204    0.915055
 H                  -0.828420    1.624862    4.236537
 C                  -2.775863    1.429708    3.156324
 H                  -3.215728    0.555637    3.613042
 C                  -3.337095    2.171892    2.090031
 H                  -4.274622    1.968006    1.598363
 C                  -2.407958    3.177626    1.732124
12v-Co2S2-4
 B                  -0.776566   -0.333585    1.457131
 B                  -0.041472    1.237733   -1.664815
 B                   0.791129   -0.965309    0.890907
 B                  -0.702273   -1.219418   -0.096819
Co                   0.969368   -0.662978   -1.245902
 S                   1.915510    0.466628    0.394528
Co                  -1.379359    1.705556    1.234420
 S                  -0.328607    2.625428   -0.472091
 B                  -1.928946   -0.016800    0.156367
 B                  -1.745580    1.450245   -0.885629
 B                  -1.091410   -0.118827   -1.422338
 B                   0.559089    0.757928    1.621255
 H                  -3.059593   -0.391093    0.258278
 H                  -1.049664   -2.361878   -0.150864
 H                  -1.210159   -0.846961    2.447922
 H                   1.017670    1.131425    2.660301
 H                   1.284691   -1.911865    1.421400
 H                  -2.721020    1.902406   -1.400397
 H                   0.287510    1.672652   -2.728753
 H                  -1.624460   -0.596602   -2.381853
 H                   3.664636   -1.449537   -1.120993
 C                   2.786435   -1.528036   -1.743881
 C                   2.395352   -0.604190   -2.749579
 H                   1.774346   -3.335282   -0.924760
 H                   2.928897    0.287155   -3.040434
 C                   1.146844   -1.032794   -3.256899
 H                   0.547697   -0.514704   -3.988608
 C                   0.766706   -2.216871   -2.569319
 H                  -0.161421   -2.750422   -2.695541
 C                   1.788811   -2.526555   -1.638401
 H                  -0.409847    3.704915    2.973544
 C                  -1.302086    3.158469    2.710827
 C                  -1.707974    1.914371    3.248132
 H                  -2.194113    4.392295    1.080513
 H                  -1.168060    1.332212    3.977761
 C                  -2.902496    1.511650    2.592545
 H                  -3.424037    0.580728    2.745484
 C                  -3.241354    2.515041    1.651210
 H                  -4.064778    2.481329    0.955320
 C                  -2.250720    3.523936    1.719370
12v-Co2S2-5
 B                  -0.442210   -1.425368   -0.789743
 S                   1.720536    0.728695   -0.551106
 B                  -0.162923    0.255384   -0.389262
 B                   0.855185   -0.622529   -1.683286
 S                   2.358520   -0.990422    1.989625
Co                   0.819630    0.577518    1.560990
Co                   2.796298   -1.089078   -1.094649
 B                  -0.590424   -0.915854    0.879626
 B                   1.138843   -2.243666   -0.969920
 B                   0.640240   -1.662248    1.991406
 B                   0.153003   -2.454900    0.492326
 B                   1.986950   -2.278461    0.588942
 H                  -1.421407   -1.716384   -1.401558
 H                   1.195250   -3.227984   -1.645241
 H                  -1.674914   -0.845811    1.374977
 H                   2.597104   -3.269024    0.869868
 H                   0.233643   -2.118784    3.016792
 H                  -0.405711   -3.488942    0.693952
 H                   0.683325   -0.273671   -2.808763
 H                  -0.878581    1.152766   -0.708213
 H                   2.477448    2.785883    2.217459
 C                   1.507975    2.351812    2.406489
 C                   1.193058    1.411169    3.413969
 H                   0.244156    3.195656    0.771940
 H                   1.888700    0.982386    4.119308
 C                  -0.176698    1.052781    3.287126
 H                  -0.701163    0.325532    3.886056
 C                  -0.716086    1.791694    2.201577
 H                  -1.719949    1.712171    1.816967
 C                   0.323864    2.579393    1.654656
 H                   5.082795   -2.062731    0.219662
 C                   4.727738   -1.727718   -0.742337
 C                   4.753629   -0.403131   -1.228977
 H                   3.861416   -3.586503   -1.628987
 H                   5.130643    0.458002   -0.697758
 C                   4.138549   -0.384653   -2.511868
 H                   3.975087    0.488230   -3.125198
 C                   3.739468   -1.708558   -2.820911
 H                   3.195144   -2.019249   -3.699234
 C                   4.084442   -2.535879   -1.724054
12v-Co2S2-6
 B                  -1.214695   -0.422265    1.209341
 B                  -0.096445    1.039382   -1.641189
 B                   0.430694   -0.686695    0.542964
 B                  -0.790236   -1.457754   -0.391217
Co                   0.893498   -0.848625   -1.495962
 B                   0.999944    0.821478   -0.222618
 B                  -1.575255    1.430563    1.240612
Co                  -0.363766    2.367448   -0.138228
 S                  -2.817991    0.302831    0.400471
 B                  -1.884356    1.258232   -0.952989
 S                  -1.206937   -0.543936   -1.984838
 B                   0.064621    0.888319    1.265370
 H                   2.137674    1.188191   -0.162198
 H                  -1.141027   -2.595699   -0.346137
 H                  -1.991211    2.030311    2.184523
 H                  -1.500998   -1.047992    2.181487
 H                   0.637953    1.190075    2.270163
 H                   1.047142   -1.408152    1.271737
 H                  -2.630102    1.821830   -1.697562
 H                   0.089470    1.567035   -2.698660
 H                   3.417923   -1.128998   -0.395603
 C                   2.849116   -1.370558   -1.279200
 C                   2.713324   -0.553859   -2.435429
 H                   1.924739   -3.332452   -0.751667
 H                   3.157100    0.419031   -2.575810
 C                   1.823416   -1.199128   -3.319086
 H                   1.464331   -0.805067   -4.257618
 C                   1.422247   -2.430086   -2.723760
 H                   0.713141   -3.131446   -3.136758
 C                   2.064038   -2.540747   -1.470929
 H                   1.490320    3.739165   -1.767801
 C                   0.742144    3.902330   -1.007773
 C                   0.961762    3.884480    0.393348
 H                  -1.126781    4.128236   -2.198658
 H                   1.900706    3.692565    0.888060
 C                  -0.285503    4.071206    1.029230
 H                  -0.461285    4.047373    2.093035
 C                  -1.281982    4.208688    0.023119
 H                  -2.339095    4.342567    0.191938
 C                  -0.639870    4.110273   -1.236073
12v-Co2S2-7
 B                  -0.593280   -2.156019   -0.216949
 S                   1.352205    1.337082   -0.571214
 S                  -0.777194   -0.663073   -1.520155
 B                   1.109459   -0.140938   -1.718328
 B                   2.492367    0.239069    0.360687
Co                   0.654611    0.540094    1.397564
 B                   2.237254   -1.324108   -0.660379
 B                  -0.917293   -0.461924    0.392440
 B                   0.814963   -1.911390   -1.487170
 B                   1.873439   -1.209063    1.074218
 B                   0.115936   -1.532102    1.262981
Co                   1.226442   -2.915734    0.179759
 H                   3.280272   -1.548341   -1.205925
 H                  -1.522278   -2.887730   -0.362951
 H                   0.847074   -2.445190   -2.552145
 H                   3.542522    0.646129    0.751152
 H                  -2.030551   -0.150632    0.689703
 H                   2.672896   -1.446516    1.937029
 H                  -0.300863   -1.938791    2.311690
 H                   1.407505    0.105362   -2.847493
 H                   3.808952   -3.790939    0.828479
 C                   2.808008   -4.153943    0.655952
 C                   2.260111   -4.523890   -0.599788
 H                   1.875109   -4.020785    2.674564
 H                   2.772060   -4.490517   -1.548776
 C                   0.902641   -4.876000   -0.397694
 H                   0.199895   -5.154686   -1.167557
 C                   0.609074   -4.723930    0.982165
 H                  -0.353533   -4.872541    1.446109
 C                   1.787414   -4.281103    1.631390
 H                   2.692778    1.600869    3.083386
 C                   1.622577    1.542094    2.965347
 C                   0.780901    0.514630    3.453571
 H                   1.167779    3.303478    1.684841
 H                   1.095288   -0.357391    4.004418
 C                  -0.549281    0.797662    3.038186
 H                  -1.410364    0.175820    3.223678
 C                  -0.533196    1.993369    2.280646
 H                  -1.380451    2.458197    1.801945
 C                   0.812237    2.442689    2.231589
12v-Co2S2-8
Co                  -0.605406   -1.930007   -0.976683
 B                   0.573244    1.102849   -0.079741
 B                  -0.214362    0.345540   -1.375472
 B                   1.561767    0.642681   -1.377403
 B                   2.160683    0.315193    0.273152
 B                   0.743884    0.088107    1.372712
Co                   2.669237   -1.383478   -0.977027
 B                  -0.669844   -0.158849    0.276085
 S                   0.915634   -0.963195   -2.348797
 B                   1.867025   -1.171607    1.216256
 B                   0.091664   -1.468793    1.220208
 S                   1.204584   -2.702289    0.139782
 H                   3.077322    0.991135    0.636867
 H                  -1.755227    0.183131    0.642917
 H                   0.651767    0.641561    2.424070
 H                   2.584864   -1.574622    2.076942
 H                  -0.452761   -2.078836    2.086123
 H                   2.085301    1.386443   -2.146370
 H                   0.379262    2.264758    0.100802
 H                  -0.953751    0.878999   -2.142022
 H                  -0.707762   -4.205991   -2.665221
 C                  -1.317849   -3.539215   -2.076118
 C                  -1.915506   -2.330262   -2.521923
 H                  -1.304354   -4.482408   -0.056683
 H                  -1.802067   -1.893475   -3.502757
 C                  -2.599836   -1.738046   -1.435842
 H                  -3.104780   -0.785705   -1.446523
 C                  -2.434253   -2.585002   -0.304339
 H                  -2.792892   -2.388265    0.693080
 C                  -1.652542   -3.693704   -0.706761
 H                   4.905583   -0.991090    0.643911
 C                   4.620813   -1.351486   -0.331408
 C                   4.477327   -0.562150   -1.506422
 H                   4.188518   -3.497728    0.045064
 H                   4.635451    0.501716   -1.579331
 C                   4.018811   -1.410081   -2.541995
 H                   3.754703   -1.092485   -3.539569
 C                   3.864745   -2.720392   -2.020414
 H                   3.506027   -3.584766   -2.557097
 C                   4.247331   -2.676885   -0.653855
12v-Co2S2-9
 S                  -0.993323   -0.151851    1.508262
 B                   0.485887    1.191688   -1.457348
 B                   1.006769   -0.396282    0.907060
Co                  -0.371187   -1.710245    0.039453
 B                   1.048755   -0.441745   -0.836073
 B                   1.471201    0.999967    0.009008
 B                  -1.229348    1.804951    0.791194
 B                   0.204500    2.247939   -0.056772
Co                  -2.477255    0.364282   -0.081628
 B                  -1.186102    1.761778   -0.951980
 S                  -0.911754   -0.236352   -1.551897
 B                   0.412892    1.267710    1.410786
 H                   2.610001    1.343273    0.029321
 H                   0.530728    3.391703   -0.079196
 H                  -1.825693    2.518141    1.531359
 H                   0.768123    1.686026    2.462707
 H                   1.687440   -0.939778    1.715899
 H                  -1.741235    2.432881   -1.760932
 H                   0.897689    1.551783   -2.510191
 H                   1.770221   -1.028159   -1.576181
 H                  -4.324458    2.528003   -0.466957
 C                  -4.304333    1.461389   -0.307208
 C                  -4.252047    0.808704    0.939147
 H                  -4.087012    0.656773   -2.369435
 H                  -4.274103    1.284877    1.907411
 C                  -4.170895   -0.602582    0.706576
 H                  -4.131035   -1.360866    1.473853
 C                  -4.120359   -0.811112   -0.678327
 H                  -4.039795   -1.760500   -1.184418
 C                  -4.152065    0.475009   -1.307025
 H                   1.824576   -3.522907    0.406968
 C                   0.756310   -3.519763    0.257185
 C                   0.091355   -3.478534   -0.983201
 H                  -0.032414   -3.312672    2.326485
 H                   0.558955   -3.493979   -1.955785
 C                  -1.318875   -3.419597   -0.737787
 H                  -2.084689   -3.393153   -1.498061
 C                  -1.515167   -3.370375    0.648904
 H                  -2.460994   -3.303347    1.163657
 C                  -0.222901   -3.381677    1.265861
12v-Co2Se2-10
 B                  -0.449722   -1.517200   -0.805973
 B                   1.000502    0.997759   -0.604356
 B                  -0.495360    0.199008   -0.288149
 B                   0.263964   -0.209520   -1.768134
 B                   2.382482   -0.148184    0.437805
Co                   0.751780    0.621936    1.355367
Se                   2.385905   -0.083509   -1.755328
 B                  -0.401262   -1.091527    0.936043
Co                   1.382357   -2.262869   -1.716825
 B                   1.178970   -1.328455    1.595160
 B                   0.421689   -2.494611    0.394895
Se                   2.536525   -2.371851    0.380311
 H                  -1.447141   -2.009539   -1.247490
 H                   3.445538    0.254435    0.797576
 H                  -1.363916   -1.317666    1.608359
 H                   1.463865   -1.686901    2.696755
 H                   0.103376   -3.595132    0.721505
 H                  -0.133225    0.140944   -2.835291
 H                   1.176137    2.130480   -0.933689
 H                  -1.520087    0.803412   -0.410202
 H                   3.651676   -3.298762   -3.053706
 C                   2.575213   -3.357248   -3.007830
 C                   1.658372   -2.557092   -3.739176
 H                   2.214869   -4.926357   -1.464361
 H                   1.917004   -1.760403   -4.420474
 C                   0.344757   -2.913807   -3.355528
 H                  -0.565910   -2.447054   -3.694367
 C                   0.442054   -3.951540   -2.385081
 H                  -0.382020   -4.410436   -1.863135
 C                   1.815357   -4.225351   -2.181864
 H                   2.506415    0.945720    3.520954
 C                   1.602448    1.348640    3.091381
 C                   0.283388    0.907968    3.361190
 H                   2.369661    2.891785    1.673001
 H                   0.005482    0.101601    4.021395
 C                  -0.601172    1.654828    2.544610
 H                  -1.667661    1.509236    2.470640
 C                   0.166155    2.568922    1.781664
 H                  -0.216782    3.244527    1.033174
 C                   1.530482    2.376565    2.113882
12v-Co2Se2-11
 B                  -1.431216   -0.671912    1.108640
 B                  -0.001595    1.088818   -1.607918
 B                   0.453403   -0.720079    0.733395
 B                  -0.821495   -1.364183   -0.309792
Co                   0.853727   -0.753905   -1.332063
 B                   1.320111    0.972769   -0.384311
Se                  -2.187867    1.187348    0.890107
Co                  -0.291724    2.448927    0.085551
 B                  -2.312359   -0.408356   -0.460782
 B                  -1.719044    1.217171   -1.174105
 B                  -1.103208   -0.290068   -1.742062
Se                   0.969155    1.108382    1.583904
 H                  -3.426418   -0.761393   -0.671416
 H                   2.386633    1.432570   -0.678527
 H                  -0.931544   -2.554765   -0.287157
 H                  -1.853147   -1.227867    2.071144
 H                   1.114365   -1.516483    1.335128
 H                  -2.491261    1.909499   -1.759426
 H                   0.323804    1.681154   -2.599840
 H                  -1.506947   -0.630661   -2.813901
 H                   3.505201   -1.319403   -0.604582
 C                   2.773433   -1.509580   -1.374119
 C                   2.546325   -0.710543   -2.529293
 H                   1.719237   -3.328043   -0.634428
 H                   3.060085    0.206583   -2.771186
 C                   1.477906   -1.275874   -3.257661
 H                   1.033080   -0.871096   -4.153175
 C                   1.033445   -2.422560   -2.550666
 H                   0.190382   -3.041323   -2.815896
 C                   1.842065   -2.575392   -1.397051
 H                   1.701429    3.826573   -1.287490
 C                   0.811997    3.982271   -0.698985
 C                   0.757151    4.104965    0.715636
 H                  -0.819008    3.946664   -2.220838
 H                   1.603792    4.049746    1.382942
 C                  -0.598825    4.237966    1.102260
 H                  -0.969682    4.319004    2.112293
 C                  -1.381675    4.200007   -0.081501
 H                  -2.460205    4.222048   -0.127861
 C                  -0.516809    4.053023   -1.191729
12v-Co2Se2-12
 B                  -0.643935   -0.522458   -1.335658
 B                   1.316047    1.426696   -0.332586
 B                  -0.338998    0.862861   -0.273942
 B                   0.439539    0.712979   -1.850906
Co                   2.716968    0.371811    0.762979
 B                   0.726926    0.631251    1.117575
Se                   2.429510   -0.005728   -1.505673
Co                  -0.773226   -0.982473    0.796755
 B                   0.788472   -1.010554   -2.134929
 B                   1.366128   -0.968328    1.559723
Se                   0.911506   -2.668326    0.667739
 B                   0.010459   -2.149370   -0.984237
 H                  -1.666829   -0.645932   -1.942703
 H                   0.912840   -1.440707   -3.239170
 H                   0.469749    1.294736    2.085236
 H                  -0.606782   -3.070141   -1.428518
 H                   1.509981   -1.223402    2.723987
 H                   0.274541    1.474101   -2.747146
 H                   1.563358    2.583682   -0.473157
 H                  -1.199368    1.688215   -0.184378
 H                  -2.012660    1.079041    2.157894
 C                  -2.124245    0.030477    1.934819
 C                  -1.604806   -1.045015    2.692886
 H                  -3.205876    0.064359   -0.016300
 H                  -1.029383   -0.963077    3.601181
 C                  -1.912043   -2.244630    2.001703
 H                  -1.611038   -3.236803    2.299343
 C                  -2.627160   -1.916917    0.821587
 H                  -2.961235   -2.610390    0.066165
 C                  -2.757924   -0.509426    0.778905
 H                   4.217360   -1.273455    2.499504
 C                   4.187635   -0.290728    2.056130
 C                   3.507525    0.849264    2.585220
 H                   5.334261   -0.545428    0.169147
 H                   2.914721    0.866778    3.486134
 C                   3.711077    1.938091    1.705618
 H                   3.290726    2.926014    1.811401
 C                   4.473524    1.470020    0.610850
 H                   4.752987    2.043578   -0.259977
 C                   4.779617    0.095620    0.837768
12v-Co2Se2-13
Co                  -1.632385   -0.964988    0.970192
 B                  -1.787302    1.073609    0.411498
Se                  -0.236141    2.003372    1.194563
 B                   1.367586    0.747420   -0.890753
 B                   1.203007   -1.136918   -0.836992
 B                  -0.499838   -1.450515   -0.702879
Co                   0.407019    0.060127    2.319687
 B                   0.365994   -1.535667    0.813683
 B                  -1.508923   -0.012485   -0.881267
Se                   2.119397   -0.190922    0.759654
 B                   0.080263   -0.052620   -1.649045
 B                  -0.407988    1.441128   -0.811985
 H                  -0.809849   -2.447502   -1.284165
 H                   2.192057    1.372775   -1.474311
 H                  -2.815083    1.679481    0.407821
 H                   1.945497   -1.873292   -1.399930
 H                   0.056018    0.048940   -2.836233
 H                  -0.578764    2.419838   -1.469290
 H                  -2.447284   -0.081392   -1.618398
 H                   0.737739   -2.565770    1.294507
 H                  -1.954198   -2.339480    3.485038
 C                  -2.438062   -2.100475    2.553717
 C                  -2.379524   -2.877431    1.380266
 H                  -3.469345   -0.157167    2.983193
 H                  -1.811880   -3.784305    1.242508
 C                  -3.154858   -2.219359    0.387385
 H                  -3.267990   -2.531203   -0.638400
 C                  -3.698126   -1.045727    0.959227
 H                  -4.294303   -0.311938    0.441361
 C                  -3.238901   -0.955066    2.294607
 H                   2.347393    1.497543    3.813708
 C                   1.544787    0.783383    3.915609
 C                   1.660718   -0.632906    3.836897
 H                  -0.246497    2.069213    4.214327
 H                   2.569126   -1.182103    3.638531
 C                   0.381327   -1.199540    3.994101
 H                   0.159311   -2.253173    3.954724
 C                  -0.544465   -0.133952    4.169480
 H                  -1.604113   -0.220461    4.337383
 C                   0.181393    1.080782    4.135710
12v-Co2Se2-14
 B                  -0.905684   -0.410793    1.669721
 B                  -0.324631    1.097927   -1.620500
Se                   0.983152   -1.118814    1.119093
 B                  -0.853402   -1.470536    0.185873
 B                   0.566539   -0.614348   -0.997723
Se                   1.490159    1.391015   -0.629783
Co                  -1.474672    1.499406    1.414537
 B                  -0.386659    2.162623   -0.138353
 B                  -2.060329   -0.221674    0.373814
 B                  -1.768794    1.217171   -0.640754
Co                  -1.364563   -0.621809   -1.560482
 B                   0.483041    1.040469    1.317375
 H                  -3.176296   -0.597951    0.600679
 H                  -0.282993    3.344799   -0.252388
 H                  -1.039810   -2.643308    0.291145
 H                  -1.124057   -0.897114    2.736115
 H                   1.209524    1.477318    2.154719
 H                  -2.684260    1.832561   -1.111077
 H                  -0.177593    1.590225   -2.696480
 H                   1.352798   -1.225105   -1.652230
 H                  -0.675648   -3.118246   -2.661031
 C                  -1.375687   -2.304432   -2.769604
 C                  -1.185127   -1.140138   -3.558357
 H                  -3.034540   -2.884777   -1.397482
 H                  -0.314036   -0.913508   -4.153085
 C                  -2.314348   -0.302592   -3.382220
 H                  -2.448709    0.679728   -3.806818
 C                  -3.198244   -0.946161   -2.481596
 H                  -4.119790   -0.536468   -2.098880
 C                  -2.623449   -2.185496   -2.108456
 H                  -0.547649    3.869301    2.610996
 C                  -1.402280    3.211519    2.579206
 C                  -1.609349    2.073277    3.401051
 H                  -2.595800    4.025081    0.881012
 H                  -0.940986    1.716381    4.169150
 C                  -2.821699    1.459121    2.999815
 H                  -3.232288    0.544425    3.397378
 C                  -3.358485    2.212617    1.927379
 H                  -4.245372    1.967816    1.364255
 C                  -2.486397    3.298799    1.670999
12v-Co2Se2-15
 B                  -0.995629   -0.937948   -1.058231
 B                   1.493401    0.741136   -0.565993
 B                  -0.252076    0.576990   -0.640147
 B                   0.807368   -0.466740   -1.767335
Co                   2.596301    0.092921    1.057084
 B                   0.518181    0.736501    0.913918
 B                   2.448633   -0.701885   -0.817560
Co                  -1.185740   -0.412923    0.901114
Se                  -0.042789   -2.531796   -1.740350
 B                   2.243579   -1.833827    0.496121
Se                   0.785341   -1.288754    1.760118
 B                   1.795284   -2.284775   -1.219476
 H                   3.460103   -0.699733   -1.457930
 H                  -1.962846   -0.862024   -1.760158
 H                   0.431042    1.683855    1.634764
 H                   2.521046   -3.012714   -1.820627
 H                   2.974537   -2.692514    0.893805
 H                   0.896014   -0.203343   -2.920729
 H                   1.901967    1.706500   -1.142173
 H                  -0.823207    1.512035   -1.121264
 H                  -2.389286    1.968408    1.855676
 C                  -2.554180    0.905197    1.776023
 C                  -2.157840   -0.073333    2.713187
 H                  -3.452627    0.696072   -0.249937
 H                  -1.653297    0.109042    3.650085
 C                  -2.512158   -1.355932    2.195587
 H                  -2.323249   -2.303836    2.676664
 C                  -3.110473   -1.170389    0.934335
 H                  -3.479644   -1.943286    0.279050
 C                  -3.111068    0.232597    0.662413
 H                   5.233270   -0.846847    1.008760
 C                   4.621189   -0.054642    1.410051
 C                   3.921092   -0.079725    2.637318
 H                   4.632695    1.461135   -0.227586
 H                   3.902841   -0.897628    3.341093
 C                   3.187631    1.135215    2.752058
 H                   2.513899    1.391337    3.555196
 C                   3.434035    1.910836    1.599839
 H                   2.984446    2.862189    1.363058
 C                   4.302999    1.166837    0.756378
12v-Co2Se2-16
Co                  -1.412709   -1.247254    0.941103
 B                  -1.001947    0.805456    0.877693
 B                   0.767061    1.256167    0.719988
 B                   1.280931    0.726531   -1.077831
Se                   1.225746   -1.154369   -1.922449
 B                  -0.592646   -1.448130   -0.979253
Co                   0.221421    0.046553    2.407619
 B                   0.473217   -1.678497    0.951025
 B                  -1.492815    0.059220   -0.656038
Se                   1.996062   -0.369971    1.041087
 B                  -0.339702    0.148661   -1.942996
 B                  -0.292669    1.370477   -0.669191
 H                   1.311265    2.266305    1.045166
 H                  -1.081120   -2.378528   -1.545139
 H                   2.166059    1.398415   -1.498024
 H                  -1.783002    1.582697    1.348411
 H                  -0.717892    0.436177   -3.031931
 H                  -0.520155    2.496507   -0.989327
 H                  -2.596720    0.273950   -1.058828
 H                   0.854124   -2.789407    1.192309
 H                  -1.376756   -3.214284    2.975613
 C                  -2.025898   -2.738190    2.258026
 C                  -2.237546   -3.165647    0.932379
 H                  -2.881851   -1.004100    3.383039
 H                  -1.754147   -3.999368    0.448096
 C                  -3.122337   -2.244700    0.315294
 H                  -3.428215   -2.259100   -0.718587
 C                  -3.492253   -1.269595    1.273694
 H                  -4.120466   -0.411407    1.094291
 C                  -2.810641   -1.565534    2.468410
 H                   2.290747    1.343479    3.765346
 C                   1.308498    0.924863    3.922304
 C                   1.022280   -0.426506    4.267684
 H                  -0.032225    2.637365    3.451185
 H                   1.748511   -1.206587    4.436401
 C                  -0.379146   -0.573240    4.296332
 H                  -0.908068   -1.486324    4.515362
 C                  -0.963795    0.684122    3.971099
 H                  -2.014977    0.906476    3.887160
 C                   0.083794    1.610707    3.760724
12v-Co2Se2-17
 B                  -0.123945   -2.039561   -1.508789
 B                   0.038490    0.621963   -0.316770
Se                  -1.501430   -0.663641   -1.027566
 B                   1.129676   -0.476334   -1.565532
 B                   1.703832    0.191002   -0.008554
Co                   0.642008    0.491516    1.719767
 B                   2.421309   -1.357044   -0.501511
 B                  -1.095134   -0.275704    0.905291
 B                   1.510800   -2.116482   -1.679612
 B                   1.901289   -1.148223    1.140291
Se                  -0.061939   -1.759754    1.800122
Co                   1.173675   -2.981003    0.166412
 H                   3.613611   -1.413093   -0.593299
 H                  -0.620602   -2.736599   -2.350292
 H                   1.943205   -2.710934   -2.617615
 H                   2.476500    1.084598   -0.210315
 H                  -2.057306    0.156933    1.460875
 H                   2.724739   -1.315850    1.987582
 H                   1.234359    0.173809   -2.561939
 H                  -0.196960    1.730060   -0.686118
 H                   3.402736   -4.080365    1.574046
 C                   2.523607   -4.357696    1.014031
 C                   2.437315   -4.482689   -0.395030
 H                   0.956330   -4.496648    2.579339
 H                   3.241721   -4.330693   -1.096577
 C                   1.091311   -4.814378   -0.732888
 H                   0.710084   -4.956114   -1.731385
 C                   0.341885   -4.855881    0.462588
 H                  -0.715487   -5.052831    0.547602
 C                   1.234107   -4.571993    1.538433
 H                   3.122557    1.536451    2.508923
 C                   2.064774    1.629052    2.698058
 C                   1.317398    0.886611    3.636896
 H                   1.403882    3.085483    1.140767
 H                   1.707127    0.123961    4.293593
 C                  -0.051639    1.262800    3.518426
 H                  -0.874053    0.841073    4.075821
 C                  -0.149220    2.231143    2.496885
 H                  -1.058298    2.679158    2.127684
 C                   1.154967    2.444414    1.971424
12v-Co2Se2-18
 B                  -0.858211   -0.067279    1.393711
 B                   0.444846    1.233828   -1.629806
 B                   0.827476   -0.391036    1.210805
Co                  -0.432765   -1.554692   -0.105138
Se                   0.798403   -0.718016   -1.937745
Se                   1.918133    1.153851    0.505851
 B                  -1.238787    1.625782    0.805919
 B                   0.221617    2.224859    0.029019
Co                  -2.319994    0.164389   -0.078639
 B                  -1.119677    1.617622   -0.968589
 B                  -1.088229    0.013472   -1.735308
 B                   0.253639    1.310925    1.679161
 H                   0.493784    3.379684   -0.035746
 H                  -1.906139    2.446157    1.359998
 H                  -1.337299   -0.521583    2.396602
 H                   0.436190    1.861345    2.716320
 H                   1.500645   -1.039279    1.953337
 H                  -1.661144    2.515580   -1.547269
 H                   0.960989    1.927982   -2.448500
 H                  -1.719744   -0.178159   -2.730939
 H                  -4.073869    2.286900   -0.505622
 C                  -4.077690    1.231623   -0.283433
 C                  -4.016249    0.654358    1.008199
 H                  -4.039118    0.299853   -2.304086
 H                  -3.962946    1.192417    1.941001
 C                  -3.946750   -0.748878    0.857313
 H                  -3.865293   -1.451162    1.671043
 C                  -3.972186   -1.042672   -0.530139
 H                  -3.924753   -2.021481   -0.979637
 C                  -4.055788    0.181619   -1.232470
 H                   1.648711   -3.268240    0.661081
 C                   0.603208   -3.265066    0.397902
 C                   0.064377   -3.429827   -0.901618
 H                  -0.411100   -2.875290    2.344998
 H                   0.633207   -3.572335   -1.807817
 C                  -1.341657   -3.312064   -0.826451
 H                  -2.020688   -3.364031   -1.662859
 C                  -1.681501   -3.101170    0.533433
 H                  -2.673958   -2.996963    0.933148
 C                  -0.485177   -3.067838    1.286810
12v-Co2Se2-1
Se                  -1.108675   -0.237181    1.600699
 B                   0.488373    1.168508   -1.457489
 B                   1.017997   -0.414476    0.923128
Co                  -0.322552   -1.814792    0.062169
 B                   1.077208   -0.475963   -0.811223
 B                   1.455097    0.981408    0.018811
 B                  -1.263645    1.831385    0.765245
 B                   0.185646    2.230790   -0.068987
Co                  -2.583249    0.410539   -0.103293
 B                  -1.205286    1.769950   -0.969446
Se                  -0.996321   -0.354604   -1.643405
 B                   0.391214    1.270167    1.409028
 H                   2.589330    1.342234    0.045206
 H                   0.528261    3.370566   -0.098503
 H                  -1.848530    2.571441    1.489492
 H                   0.753951    1.713861    2.448532
 H                   1.713232   -0.931549    1.738165
 H                  -1.734508    2.455703   -1.784774
 H                   0.923989    1.536312   -2.498631
 H                   1.824588   -1.051227   -1.535693
 H                  -4.325195    2.668183   -0.370273
 C                  -4.347402    1.593733   -0.276628
 C                  -4.332561    0.864634    0.929914
 H                  -4.154659    0.909202   -2.383463
 H                  -4.345511    1.284150    1.924331
 C                  -4.305775   -0.532443    0.613644
 H                  -4.310066   -1.340283    1.329823
 C                  -4.246771   -0.656070   -0.783127
 H                  -4.198257   -1.576336   -1.345203
 C                  -4.231476    0.666191   -1.334350
 H                   1.962561   -3.522199    0.320071
 C                   0.888068   -3.560657    0.232336
 C                   0.152272   -3.558848   -0.970253
 H                   0.212166   -3.374431    2.342540
 H                   0.566554   -3.567016   -1.966919
 C                  -1.243340   -3.552619   -0.646435
 H                  -2.055002   -3.570213   -1.358091
 C                  -1.360144   -3.492889    0.750872
 H                  -2.277909   -3.457022    1.317980
 C                  -0.035307   -3.456737    1.294901
12v-Co2Se2-2
 B                  -0.692778   -1.289206   -1.544426
Co                   1.656979    0.835577   -0.817775
 B                  -0.399665    0.316432   -0.822472
 B                   0.409191   -0.132645   -2.329830
 B                   1.945367   -0.740053    0.684946
 B                   0.401859    0.065692    0.742971
Se                   2.327097   -0.752620   -2.439063
 B                  -0.918118   -0.996569    0.188579
 B                   0.831725   -2.085956   -1.970258
Se                   1.852149   -2.661627    0.055023
Co                   0.355497   -1.870279    1.592635
 B                  -0.186233   -2.509416   -0.391254
 H                  -1.654207   -1.575445   -2.190821
 H                   0.849663   -3.011566   -2.718707
 H                   2.916867   -0.545832    1.357224
 H                  -2.045821   -0.947812    0.577999
 H                   0.216721    0.910585    1.574602
 H                  -0.674159   -3.592256   -0.479253
 H                   0.010827    0.381799   -3.328443
 H                  -1.182935    1.203236   -0.994955
 H                   1.093088   -0.503314    3.908093
 C                   0.549819   -1.373128    3.574134
 C                   1.091584   -2.659545    3.354681
 H                  -1.495109   -0.563747    3.187393
 H                   2.120051   -2.949421    3.506311
 C                   0.053187   -3.493854    2.848167
 H                   0.163207   -4.521196    2.535994
 C                  -1.124577   -2.723047    2.757567
 H                  -2.070719   -3.052609    2.357875
 C                  -0.818300   -1.403093    3.188658
 H                   4.344808    1.481788   -0.249959
 C                   3.388857    1.922863   -0.483926
 C                   2.383171    2.283412    0.441419
 H                   3.401856    2.011685   -2.714260
 H                   2.426336    2.145300    1.509758
 C                   1.264668    2.777629   -0.283086
 H                   0.322474    3.083397    0.142248
 C                   1.585929    2.741815   -1.663123
 H                   0.931192    3.011561   -2.476744
 C                   2.889317    2.208497   -1.784636
12v-Co2Se2-3
 B                  -0.410076   -1.388842   -0.787935
Se                   1.831694    0.887415   -0.565738
 B                  -0.161789    0.290326   -0.383651
 B                   0.877831   -0.600880   -1.695545
Se                   2.559196   -0.906362    2.073565
Co                   0.800314    0.633930    1.610815
Co                   2.846775   -1.109797   -1.119959
 B                  -0.553486   -0.880756    0.888009
 B                   1.162767   -2.216538   -0.982282
 B                   0.690269   -1.622272    1.963676
 B                   0.190996   -2.422356    0.491322
 B                   2.005769   -2.284212    0.584968
 H                  -1.392511   -1.686032   -1.392199
 H                   1.197069   -3.198848   -1.662724
 H                  -1.642587   -0.836518    1.376828
 H                   2.596885   -3.286832    0.860607
 H                   0.309519   -2.103635    2.985783
 H                  -0.372852   -3.452762    0.696108
 H                   0.700959   -0.272329   -2.826364
 H                  -0.896786    1.171565   -0.703128
 H                   2.356268    2.883978    2.363519
 C                   1.398369    2.409742    2.510943
 C                   1.087923    1.436086    3.491051
 H                   0.152266    3.252193    0.862101
 H                   1.773891    1.024308    4.215485
 C                  -0.261960    1.032326    3.313505
 H                  -0.777837    0.272515    3.878433
 C                  -0.794079    1.773854    2.225154
 H                  -1.782741    1.667283    1.809100
 C                   0.230580    2.614394    1.729521
 H                   5.139317   -2.134601    0.144874
 C                   4.767197   -1.804744   -0.812389
 C                   4.821520   -0.490470   -1.322191
 H                   3.815213   -3.649080   -1.638728
 H                   5.246450    0.365468   -0.819551
 C                   4.166625   -0.472915   -2.585937
 H                   4.016382    0.393416   -3.211903
 C                   3.715687   -1.787937   -2.859288
 H                   3.134031   -2.094847   -3.714588
 C                   4.067514   -2.607708   -1.758617
12v-Co2Se2-4
Co                  -0.682361   -1.968440   -0.993853
 B                   0.577582    1.068020   -0.094540
 B                  -0.226170    0.323031   -1.386328
 B                   1.573128    0.627818   -1.392111
 B                   2.167838    0.284276    0.250010
 B                   0.752537    0.054976    1.348537
Co                   2.753086   -1.396772   -0.999242
 B                  -0.666545   -0.191324    0.260111
Se                   0.929473   -1.060968   -2.512350
 B                   1.885455   -1.195654    1.196854
 B                   0.087298   -1.495825    1.207595
Se                   1.236025   -2.892686    0.092898
 H                   3.070523    0.973504    0.625837
 H                  -1.742531    0.166745    0.641198
 H                   0.664154    0.602165    2.403964
 H                   2.600602   -1.579881    2.068374
 H                  -0.456935   -2.088688    2.085520
 H                   2.090474    1.389556   -2.147445
 H                   0.383612    2.230508    0.085046
 H                  -0.968862    0.873906   -2.137120
 H                  -0.909848   -4.267639   -2.632111
 C                  -1.479587   -3.563442   -2.046021
 C                  -2.035632   -2.340674   -2.506909
 H                  -1.476916   -4.472711   -0.009245
 H                  -1.931139   -1.933551   -3.501393
 C                  -2.671164   -1.697569   -1.419602
 H                  -3.136758   -0.725522   -1.440120
 C                  -2.520814   -2.529082   -0.274423
 H                  -2.853333   -2.297745    0.724576
 C                  -1.795418   -3.678054   -0.667207
 H                   4.920341   -0.937783    0.691469
 C                   4.677324   -1.295939   -0.295794
 C                   4.536226   -0.496420   -1.464445
 H                   4.334067   -3.465837    0.037966
 H                   4.654307    0.573756   -1.518193
 C                   4.143791   -1.346904   -2.524684
 H                   3.906134   -1.027783   -3.528399
 C                   4.025597   -2.669252   -2.023113
 H                   3.717618   -3.539720   -2.581190
 C                   4.369176   -2.631093   -0.645915
12v-Co2Se2-5
Se                  -1.551416   -1.016047    1.669319
 B                  -0.204837    1.035355   -1.510382
Se                   1.519787   -0.500681    0.783268
 B                  -0.283284   -1.495126    0.144504
 B                   0.577172   -0.488989   -1.155076
 B                   1.216749    1.127741   -0.473616
Co                  -1.516064    1.344777    1.521323
 B                  -0.242724    2.019821   -0.022814
 B                  -2.515145   -0.061803    0.225651
 B                  -1.717451    1.235301   -0.628085
Co                  -1.408357   -0.640987   -1.486871
 B                   0.600146    1.278792    1.276027
 H                  -3.710124   -0.105865    0.231828
 H                   2.239931    1.613744   -0.829869
 H                  -0.183679    3.212072   -0.099514
 H                  -0.073605   -2.672512    0.111987
 H                   1.261026    1.836838    2.097392
 H                  -2.538695    1.955542   -1.128913
 H                  -0.031614    1.586800   -2.556257
 H                   1.316628   -1.104968   -1.858636
 H                  -1.009141   -3.339104   -2.205377
 C                  -1.574820   -2.462248   -2.479001
 C                  -1.157268   -1.458248   -3.386414
 H                  -3.392898   -2.618062   -1.194693
 H                  -0.225180   -1.442900   -3.928821
 C                  -2.158892   -0.452500   -3.419008
 H                  -2.112601    0.471132   -3.974126
 C                  -3.180952   -0.828888   -2.521554
 H                  -4.053784   -0.244060   -2.278846
 C                  -2.822303   -2.075860   -1.932375
 H                  -0.416884    3.704139    2.501959
 C                  -1.302555    3.093374    2.574108
 C                  -1.506934    2.025417    3.479366
 H                  -2.545974    3.854934    0.886511
 H                  -0.816903    1.688975    4.236839
 C                  -2.772252    1.453160    3.178733
 H                  -3.204261    0.590267    3.663316
 C                  -3.348993    2.167474    2.101696
 H                  -4.289857    1.945933    1.624410
 C                  -2.433179    3.175751    1.716355
12v-Co2Se2-6
 B                  -0.740732   -0.296388    1.459921
 B                  -0.033669    1.246302   -1.720556
 B                   0.820188   -0.928555    0.891659
 B                  -0.661372   -1.189945   -0.089400
Co                   0.992155   -0.664563   -1.274445
Se                   2.095326    0.564030    0.374281
Co                  -1.387814    1.729291    1.256108
Se                  -0.277306    2.807923   -0.490014
 B                  -1.898038    0.007969    0.160169
 B                  -1.737364    1.456076   -0.889645
 B                  -1.065704   -0.102078   -1.421031
 B                   0.576399    0.801169    1.657171
 H                  -3.021737   -0.386511    0.264798
 H                  -1.014320   -2.331398   -0.132634
 H                  -1.167714   -0.821336    2.448152
 H                   1.012145    1.163676    2.709217
 H                   1.309620   -1.871661    1.431524
 H                  -2.720260    1.885476   -1.409009
 H                   0.268995    1.653263   -2.802530
 H                  -1.613145   -0.588500   -2.368605
 H                   3.651900   -1.572522   -1.138690
 C                   2.769429   -1.611748   -1.758967
 C                   2.422243   -0.678962   -2.775195
 H                   1.674437   -3.364178   -0.929425
 H                   2.997514    0.183831   -3.072779
 C                   1.159814   -1.056318   -3.284903
 H                   0.587830   -0.519255   -4.024607
 C                   0.724698   -2.215832   -2.587319
 H                  -0.224995   -2.709705   -2.713974
 C                   1.728928   -2.563674   -1.650323
 H                  -0.490557    3.723756    3.040277
 C                  -1.364199    3.158233    2.756307
 C                  -1.745092    1.897302    3.269870
 H                  -2.275859    4.401344    1.141776
 H                  -1.199392    1.317764    3.997256
 C                  -2.920151    1.474582    2.592188
 H                  -3.420351    0.529055    2.725392
 C                  -3.273893    2.483838    1.662334
 H                  -4.087833    2.440055    0.955936
 C                  -2.311437    3.516588    1.759058
12v-Co2Se2-7
 B                  -1.173235   -0.253637    0.800911
 B                  -0.988402    1.440193    1.108586
Se                   0.883428    2.049497    1.509738
 B                   1.437430    1.128578   -1.107058
 B                   1.200107   -0.555876   -0.785108
 B                  -0.548887   -0.951131   -0.702051
Co                   0.141448    0.100442    2.415570
 B                   0.424432   -1.067332    0.721480
 B                  -1.388545    0.689531   -0.708428
 B                   1.642244    0.316088    0.716851
Co                   0.011801    0.100269   -2.403812
Se                  -0.228651    2.178384   -1.511372
 H                  -1.059415   -1.973139   -1.050332
 H                   2.453499    1.632460   -1.477033
 H                  -1.849167    2.181215    1.473271
 H                  -2.221142   -0.722925    1.142285
 H                   2.100767   -1.270473   -1.121373
 H                  -2.524950    0.822498   -1.047794
 H                   2.776655    0.168422    1.056762
 H                   0.667795   -2.181195    1.077281
 H                   2.239332   -0.626611   -3.899066
 C                   1.164254   -0.561693   -3.961702
 C                   0.420849    0.567915   -4.373151
 H                   0.501819   -2.527941   -3.136531
 H                   0.829864    1.514618   -4.690685
 C                  -0.960994    0.263204   -4.221908
 H                  -1.781731    0.940944   -4.399521
 C                  -1.067185   -1.056481   -3.728946
 H                  -1.981180   -1.558653   -3.453792
 C                   0.245314   -1.567043   -3.552989
 H                   2.074087    0.519636    4.414260
 C                   1.119725    0.047871    4.237639
 C                   0.920587   -1.264527    3.754302
 H                  -0.335999    1.682701    4.687379
 H                   1.695188   -1.965481    3.486067
 C                  -0.473841   -1.460222    3.575884
 H                  -0.944227   -2.338593    3.163885
 C                  -1.137367   -0.266587    3.971840
 H                  -2.198006   -0.081950    3.903184
 C                  -0.155049    0.664566    4.379186
12v-Co2Se2-8
 B                  -1.205153   -0.441244    1.227710
 B                  -0.098430    1.060811   -1.663114
 B                   0.429254   -0.689280    0.528788
 B                  -0.782633   -1.507405   -0.366506
Co                   0.900504   -0.854360   -1.505010
 B                   0.980389    0.821851   -0.245573
 B                  -1.583287    1.418585    1.218473
Co                  -0.382025    2.370265   -0.148301
Se                  -3.003613    0.233428    0.408833
 B                  -1.913442    1.308005   -0.982620
Se                  -1.295163   -0.607716   -2.115598
 B                   0.051865    0.881595    1.246100
 H                   2.115724    1.195852   -0.177924
 H                  -1.089927   -2.656020   -0.288354
 H                  -1.986399    2.033969    2.156641
 H                  -1.445369   -1.056216    2.218901
 H                   0.623553    1.191522    2.249444
 H                   1.065217   -1.395775    1.256694
 H                  -2.646557    1.905394   -1.712922
 H                   0.113160    1.599855   -2.709851
 H                   3.409862   -1.106977   -0.358650
 C                   2.858412   -1.355269   -1.251390
 C                   2.736575   -0.542905   -2.411900
 H                   1.944213   -3.325378   -0.736420
 H                   3.173633    0.433864   -2.546326
 C                   1.867577   -1.196414   -3.309030
 H                   1.523933   -0.808219   -4.255684
 C                   1.467480   -2.431327   -2.718234
 H                   0.777307   -3.143215   -3.144975
 C                   2.088141   -2.533409   -1.454462
 H                   1.502490    3.741483   -1.741832
 C                   0.746294    3.906050   -0.990155
 C                   0.947685    3.873509    0.413290
 H                  -1.105744    4.154720   -2.202057
 H                   1.878430    3.668406    0.918117
 C                  -0.305884    4.065829    1.035331
 H                  -0.494902    4.034152    2.096568
 C                  -1.288031    4.218228    0.018496
 H                  -2.346563    4.355821    0.174950
 C                  -0.630809    4.126088   -1.233817
12v-Co2Se2-9
 B                  -0.606672   -2.153481   -0.213391
Se                   1.407283    1.463056   -0.651630
Se                  -0.887878   -0.623980   -1.656003
 B                   1.161936   -0.176170   -1.818842
 B                   2.523828    0.226140    0.409435
Co                   0.655392    0.552240    1.407006
 B                   2.240000   -1.314518   -0.661187
 B                  -0.941487   -0.449123    0.411797
 B                   0.828944   -1.924993   -1.506921
 B                   1.860374   -1.206658    1.072910
 B                   0.109837   -1.518037    1.253470
Co                   1.216448   -2.909071    0.172443
 H                   3.289738   -1.548563   -1.190635
 H                  -1.528779   -2.901135   -0.319449
 H                   0.891096   -2.494879   -2.552297
 H                   3.578392    0.596249    0.821992
 H                  -2.047902   -0.153045    0.748355
 H                   2.651823   -1.465654    1.937411
 H                  -0.305911   -1.928402    2.301918
 H                   1.504320    0.026095   -2.943484
 H                   3.796978   -3.788100    0.832412
 C                   2.796012   -4.150217    0.658019
 C                   2.250785   -4.521206   -0.598326
 H                   1.857940   -4.010811    2.673502
 H                   2.765214   -4.490298   -1.546009
 C                   0.892028   -4.870637   -0.399042
 H                   0.190748   -5.149621   -1.170093
 C                   0.595628   -4.716159    0.979917
 H                  -0.368407   -4.861744    1.441756
 C                   1.772817   -4.274346    1.630917
 H                   2.693519    1.662151    3.062166
 C                   1.623874    1.571731    2.960595
 C                   0.820631    0.518616    3.458876
 H                   1.092131    3.335760    1.712434
 H                   1.170310   -0.347645    3.997540
 C                  -0.524359    0.766146    3.070616
 H                  -1.364004    0.119415    3.268080
 C                  -0.556749    1.965830    2.319805
 H                  -1.426076    2.409597    1.861309
 C                   0.773684    2.454737    2.249596
